# Supplementary material for: Identifying omic biomarkers for chronic inflammatory diseases associated with periodontitis using percolation on multi-disease gene co-expression networks
Source: Commun Med (Lond). 2026 Apr 21;6:351. doi: 10.1038/s43856-026-01591-w (PMC13284180; doi:10.1038/s43856-026-01591-w)
Supplement: Supplementary file 4 — Supplementary Data 1 [file 43856_2026_1591_MOESM4_ESM.xlsx]

## Sheet: Supplementary Data 1
Optimal percolation algorithms and the identified key genes under the chosen hyperparameters ρ,α
Periodontitis-Ulcerative Colitis	HDA	H19
	EMD1step	H19
	EMD	H19
	DCI	H19
	DCIz	H19
	kcore-EMD1step	H19
	kcore-EMD	H19
	kcore-DCI	H19
	kcore-DCIz	H19
	CoreHD-EMD1step	PTGR1	CXCL5
	CoreHD-EMD	PTGR1	CXCL5
	CoreHD-DCI	PTGR1	FOSB	CXCL5
	CoreHD-DCIz	PTGR1	FOSB	CXCL5
	CI2-EMD1step	H19
	CI2-EMD	H19
	CI2-DCI	H19
	CI2-DCIz	H19
	BPD-EMD1step	H19
	BPD-EMD	H19
	BPD-DCI	H19
	BPD-DCIz	H19
	CoreHD - CoreHD	PTGR1	CXCL5
	CI2 - CI2	H19
Periodontitis-Crohn’s Disease	HDA	ATP7A	FOS	HINT3
	EMD1step	HINT3	SLC16A7
	EMD	EPCAM	HINT3	SLC16A7
	DCI	SLC16A7	FOS	HBB	CXCL3	DUOX2	PF4
	kcore-EMD1step	HINT3	HBB	SLC16A7
	kcore-EMD	ATP7A	HBB	HINT3
	kcore-DCI	SLC16A7	FOS	HBB	CXCL3	DUOX2	PF4
	kcore-DCIz	SLC16A7	FOS	HBB	CXCL3	DUOX2	PF4
	CoreHD-EMD1step	ATP7A	FOS	HBB	CXCL3	MMP7	PF4
	CoreHD-EMD	ATP7A	FOS	HBB	CXCL3	MMP7	PF4
	CoreHD-DCI	ATP7A	FOS	HBB	CXCL3	DUOX2	LYPD6B
	CoreHD-DCIz	ATP7A	FOS	HBB	CXCL3	CD69	PF4
	CI2-EMD1step	ATP7A	FOS	HBB	HINT3
	CI2-EMD	ATP7A	FOS	HBB	HINT3
	CI2-DCI	ATP7A	FOS	HBB	HINT3
	CI2-DCIz	ATP7A	FOS	HBB	CXCL3	HINT3
	BPD-EMD1step	HINT3	SLC16A7
	BPD-EMD	EPCAM	HINT3	SLC16A7
	BPD-DCI	SLC16A7	FOS	HBB	CXCL3	DUOX2	PF4
	CoreHD - CoreHD	ATP7A	FOS	HBB	CXCL3	MMP7	PF4
	CI2 - CI2	ATP7A	FOS	HBB	HINT3
Periodontitis-Alzheimer’s Disease
	HDA	HBA1	DDIT4	ZDHHC11	KLF2	EGR1	COL11A1	ADAMTS1	DDIT4L
	EMD1step	HBA1	RGS1	MOXD1
	EMD	HBA1	RGS1	MOXD1
	DCI	MOXD1	RGS1	HBA1
	kcore-EMD1step	HBA1	RGS1	MOXD1
	kcore-EMD	HBA1	RGS1	MOXD1
	kcore-DCI	MOXD1	RGS1	DDIT4	PARVG
	kcore-DCIz	MOXD1	RGS1	DDIT4	ADAMTS1	PARVG
	CoreHD-EMD1step	HBA1	RGS1	ZDHHC11
	CoreHD-EMD	HBA1	RGS1	DDIT4	ZDHHC11
	CoreHD-DCI	MOXD1	RGS1	DDIT4	PARVG
	CoreHD-DCIz	MOXD1	RGS1	DDIT4	HSPB8	GADD45B	FOS	TAGLN	HBA1
	CI2-EMD1step	HBA1	DDIT4	KLF2	ZDHHC11	EGR1	COL11A1	ADAMTS1	RGS1
	CI2-EMD	HBA1	DDIT4	KLF2	ZDHHC11	EGR1	COL11A1	ADAMTS1	RGS1
	CI2-DCI	HBA1	DDIT4	KLF2	EGR1	ZDHHC11	COL11A1	ADAMTS1	RGS1
	CI2-DCIz	HBA1	DDIT4	KLF2	EGR1	MOXD1
	BP-EMD1step	HBA1	RGS1	MOXD1
	BP-EMD	HBA1	RGS1	MOXD1
	BP-DCI	MOXD1	RGS1	HBA1
	CoreHD - CoreHD	HBA1	RGS1	ZDHHC11
	CI2 - CI2	HBA1	DDIT4	KLF2	ZDHHC11	EGR1	COL11A1	ADAMTS1	BAG3
Periodontitis-Parkinson’s Disease	HDA	ARG1	TNFRSF9	PRKY	TUBA3C	INHBE	JADE1
	EMD1step	ARG1	TNFRSF9	TUBA3C	PRKY	TTC39B
	EMD	ARG1	PRKY	TUBA3C	LRRN3	TNFRSF9
	kcore-EMD1step	ARG1	TNFRSF9	PRKY	JADE1
	kcore-EMD	ARG1	PRKY	VSIG4	TNFRSF9
	kcore-DCI	PRKY	TNFRSF9	ARG1	HLA-F	JADE1
	kcore-DCIz	PRKY	TNFRSF9	ARG1	INSC	PCAT19	HLA-F	IFITM3	TUBA3C	ARAP3
	CoreHD-EMD1step	ARG1	GYS2	PRKY	TNFRSF9
	CoreHD-EMD	ARG1	GYS2	PRKY	ANGPT2	VSIG4	TNFRSF9
	CoreHD-DCI	ARG1	GYS2	PRKY	TNFRSF9
	CoreHD-DCIz	ARG1	GYS2	PRKY	TNFRSF9
	CI2-EMD1step	ARG1	PRKY	TNFRSF9	TUBA3C	TTC39B
	CI2-EMD	ARG1	PRKY	TNFRSF9	TUBA3C	TTC39B
	CI2-DCI	ARG1	PRKY	TNFRSF9	TUBA3C	HLA-J	INHBE	JADE1
	CI2-DCIz	ARG1	PRKY	TNFRSF9	TUBA3C	HLA-J	ARAP3
	BPD-EMD1step	ARG1	TNFRSF9	TUBA3C	PRKY	TTC39B
	BPD-EMD	ARG1	PRKY	TUBA3C	LRRN3	TNFRSF9
	BPD-DCI	PRKY	TNFRSF9	ARG1	TUBA3C	HLA-F	INHBE	JADE1
	CoreHD - CoreHD	ARG1	GYS2	INHBE	PRKY	TNFRSF9
	CI2 - CI2	ARG1	PRKY	TNFRSF9	TUBA3C	TTC39B
