# Supplementary material for: Identifying omic biomarkers for chronic inflammatory diseases associated with periodontitis using percolation on multi-disease gene co-expression networks
Source: Commun Med (Lond). 2026 Apr 21;6:351. doi: 10.1038/s43856-026-01591-w (PMC13284180; doi:10.1038/s43856-026-01591-w)
Supplement: Supplementary file 5 — Supplementary Data 2 [file 43856_2026_1591_MOESM5_ESM.xlsx]

## Sheet: ρ,α and Network Characteristics
Network characteristics under different parameter settings used
ρ	α	Gene Number	Layer	Node Number	Edge Number
0.07	0.8	338	P	223	273
0.07			UC	291	1154
0.07	0.85	338	P	193	179
0.07			UC	267	847
0.08	0.85	409	P	281	388
0.08			UC	334	1303
0.08	0.9	409	P	211	196
0.08			UC	310	1026
0.09	0.9	475	P	263	325
0.09			UC	364	1350
0.09	0.95	475	P	204	191
0.09			UC	332	1003
0.1	0.95	553	P	286	328
0.1			UC	425	1730

## Sheet: Frequencies of Key Genes
Identification frequency of candidate markers by PMGCN under varying network parameter settings.
Gene Name	Total Freqencies (n_total=161)	Percentage	Frequencies under checked parameter settings (n_total=7)
FOSB	94	0.58	6
CXCL5	51	0.32	6
PTGR1	9	0.06	3

## Sheet: ρ = 0.7,α=0.8
Optimal percolation algorithms and the identified key genes (ρ = 0.7, α=0.8)
Algorithm	Key Genes
HDA	UGT2B17	SERPINB7	FNDC1	IGLV4-60	H19	CD177	DEFB1	PAQR5	GPX7	RGS2	ABCA12	IL1A	CXCL5	AKR1B10	MME	CBR3
EMD1step	UGT2B17	SERPINB7	IGLV4-60	ABCA12	CBR3	TSC22D3	H19	FNDC1	CXCL5	RGS2	GPX7	FILIP1L	PAQR5	IL1A	DEFB1	IL24
EMD	UGT2B17	IGLV4-60	ABCA12	CBR3	SERPINB7	CXCL5	TSC22D3	H19	RGS2	DEFB1	IL24	FILIP1L	FNDC1	IL1A	MAMDC2
DCI	H19	UGT2B17	FNDC1	SERPINB7	TDO2	ANKRD22	FOSB	AKR1B10	DEFB1	CCL3	ABCA12	CBR3	TSPAN11
DCIz	H19	UGT2B17	FNDC1	SERPINB7	TDO2	FOSB	ANKRD22	AKR1B10	DEFB1	CCL3	CXCL3	ABCA12	MME	FUT8	GPX7
kcore-EMD1step	UGT2B17	SERPINB7	IGLV4-60	TSC22D3	H19	FNDC1	ABCA12	SLC6A14	DEFB1	CXCL5	PAQR5	GPX7	MAMDC2	CD177
kcore-EMD	UGT2B17	IGLV4-60	ABCA12	TSC22D3	H19	DEFB1	CXCL5	FNDC1	MAMDC2	GPX7	PAQR5	CD177	ADAMTS1	MMP7	CBR3
kcore-DCI	H19	UGT2B17	FNDC1	SERPINB7	TDO2	ANKRD22	FOSB	DEFB1	AKR1B10	GPX7	CFB	ADAMTS1	CCL3	CBR3
kcore-DCIz	H19	UGT2B17	FNDC1	SERPINB7	TDO2	FOSB	ANKRD22	DEFB1	AKR1B10	GPX7	PAQR5	MME	ADAMTS1	GZMB	IL1A	TSC22D3	CXCL3
CoreHD-EMD1step	UGT2B17	FNDC1	IGLV4-60	H19	CD177	PAQR5	FOSB	DEFB1	ABCA12	CXCL5	GPX7	ADAMTS1	MAMDC2	MME	SLC6A14
CoreHD-EMD	UGT2B17	FNDC1	IGLV4-60	H19	CD177	FOSB	PAQR5	DEFB1	CXCL5	ABCA12	GPX7	ADAMTS1	MAMDC2	MME	SLC6A14
CoreHD-DCI	UGT2B17	FNDC1	H19	IGLV4-60	CD177	FOSB	PAQR5	ABCA12	DEFB1	GPX7	CXCL5	TDO2	ADAMTS1	SLC6A14	MAMDC2
CoreHD-DCIz	UGT2B17	FNDC1	H19	CD177	IGLV4-60	FOSB	PAQR5	DEFB1	TDO2	ABCA12	GPX7	CCL3	ADAMTS1	MME	MAMDC2	SLC6A14	AKR1B10	CXCL3
CI2-EMD1step	UGT2B17	FNDC1	IGLV4-60	SERPINB7	H19	CD177	GPX7	DEFB1	PAQR5	ADAMTS1	FOSB	TDO2	CCL3	ABCA12	AKR1B10	CBR3
CI2-EMD	UGT2B17	FNDC1	IGLV4-60	SERPINB7	H19	CD177	DEFB1	GPX7	ADAMTS1	PAQR5	FOSB	TDO2	CCL3	ABCA12	GNLY
CI2-DCI	UGT2B17	FNDC1	H19	SERPINB7	IGLV4-60	CD177	GPX7	PAQR5	TSC22D3	TDO2	ABCA12	RGS2	DEFB1	CCL3	AKR1B10	CXCL3	CBR3
CI2-DCIz	UGT2B17	FNDC1	H19	SERPINB7	TDO2	IGLV4-60	DEFB1	GPX7	FOSB	PAQR5	ADAMTS1	RGS2	ABCA12	CCL3	AKR1B10	MME	CXCL3
BPD-EMD1step	UGT2B17	SERPINB7	IGLV4-60	ABCA12	CBR3	TSC22D3	H19	FNDC1	CXCL5	RGS2	GPX7	FILIP1L	PAQR5	IL1A	DEFB1	IL24
BPD-EMD	UGT2B17	IGLV4-60	ABCA12	CBR3	SERPINB7	CXCL5	TSC22D3	H19	RGS2	DEFB1	IL24	FILIP1L	FNDC1	IL1A	MAMDC2
BPD-DCI	H19	UGT2B17	FNDC1	SERPINB7	TDO2	ANKRD22	FOSB	AKR1B10	DEFB1	CCL3	ABCA12	CBR3	TSPAN11
BPD-DCIz	H19	UGT2B17	FNDC1	SERPINB7	TDO2	FOSB	ANKRD22	AKR1B10	DEFB1	CCL3	CXCL3	ABCA12	MME	FUT8	GPX7
CoreHD - CoreHD	UGT2B17	FNDC1	IGLV4-60	CD177	H19	PAQR5	FOSB	DEFB1	CXCL5	ADAMTS1	MMP7	GPX7	MAMDC2	TDO2
CI2 - CI2	UGT2B17	FNDC1	IGLV4-60	SERPINB7	H19	CD177	GPX7	DEFB1	ADAMTS1	PAQR5	TDO2	FOSB	SERPINB5	CCL3	AKR1B10	MME	CBR3

## Sheet: ρ = 0.7,α=0.85
Optimal percolation algorithms and the identified key genes (ρ = 0.7, α=0.85)
Algorithm	Key Genes
HDA	UGT2B17
EMD1step	UGT2B17
EMD	UGT2B17
DCI	H19
DCIz	H19
kcore-EMD1step	UGT2B17
kcore-EMD	UGT2B17
kcore-DCI	H19
kcore-DCIz	H19
CoreHD-EMD1step	UGT2B17
CoreHD-EMD	UGT2B17
CoreHD-DCI	UGT2B17
CoreHD-DCIz	UGT2B17
CI2-EMD1step	UGT2B17
CI2-EMD	UGT2B17
CI2-DCI	UGT2B17
CI2-DCIz	UGT2B17
BPD-EMD1step	UGT2B17
BPD-EMD	UGT2B17
BPD-DCI	H19
BPD-DCIz	H19
CoreHD - CoreHD	UGT2B17
CI2 - CI2	UGT2B17

## Sheet: ρ = 0.8,α=0.85
Optimal percolation algorithms and the identified key genes (ρ = 0.8, α=0.85)
Algorithm	Key Genes
HDA	UGT2B17	DEFB1	H19	CD177	AKR1B10	GPX7	GNLY	RGS2	IL1A	FOSB	FNDC1	VNN1	CCL3	IGLV4-60	ABCA12	SLC39A2	CBR3	GZMK	SULF1	MME	CCL18	SERPINA1	CR2	PAQR5	EGR1	SAA1	CYP27C1	CXCL2	MAMDC2	SERPINB9
EMD1step	UGT2B17	CCL3	ABCA12	CYP27C1	H19	AKR1B10	CD177	FOSB	GZMK	VNN1	GNLY	DEFB1	CFB	TM4SF18	LANCL3	RGS2	IGLV4-60	DEFB4A	GPX7	IL1A	EGR1	IL6
EMD	UGT2B17	CCL3	LANCL3	DEFB1	CYP27C1	FOSB	H19	GZMK	GNLY	CD177	AKR1B10	RGS2	CFB	IGLV4-60	ABCA12	IL1A	POU2F3	FNDC1	CBR3	FOS	DEFB4A
DCI	UGT2B17	H19	CD177	FOSB	ABCA12	CCL3	AKR1B10	CFB	DEFB4A	RGS1	GNLY	GPX7	IL1A	CYP27C1	GZMK	VNN1	DEFB1	CXCL3
DCIz	UGT2B17	H19	FOSB	CD177	AKR1B10	CCL3	ABCA12	RGS1	GPX7	GNLY	DEFB4A	CFB	IL1A	SULF1	VNN1	DEFB1	MME	GZMK	CXCL3
kcore-EMD1step	UGT2B17	ABCA12	CYP27C1	H19	AKR1B10	DEFB1	CCL3	FOSB	CD177	GNLY	DEFB4A	RGS2	GPX7	CFB	TM4SF18	IGLV4-60	IL1A	RGS1	CXCL3	SLC39A2
kcore-EMD	UGT2B17	DEFB1	CYP27C1	AKR1B10	H19	CCL3	FOSB	GNLY	CD177	RGS2	ANKRD22	IL1A	CFB	DEFB4A	GPX7	EGR1	TM4SF18	IGLV4-60	CXCL3	GZMK
kcore-DCI	UGT2B17	H19	CD177	FOSB	ABCA12	DEFB4A	CFB	GPX7	GNLY	RGS1	AKR1B10	IL1A	IL6	CYP27C1	VNN1	DEFB1	MME	TM4SF18	IGLV4-60	CXCL3	GZMK
kcore-DCIz	UGT2B17	H19	FOSB	CD177	AKR1B10	ABCA12	CCL3	RGS1	GPX7	GNLY	DEFB4A	CFB	IL1A	SULF1	VNN1	DEFB1	MME	TM4SF18	CXCL3
CoreHD-EMD1step	UGT2B17	DEFB1	H19	CD177	AKR1B10	GNLY	GPX7	FOSB	ABCA12	IL1A	RGS2	IGLV4-60	PAQR5	GZMK	CYP27C1	FNDC1	IL6	CXCL5	CBR3	MME	SLC39A2	DUOX2	FOS	CR2	DEFB4A
CoreHD-EMD	UGT2B17	DEFB1	H19	CD177	GNLY	AKR1B10	FOSB	GPX7	ABCA12	IL1A	RGS2	IGLV4-60	GZMK	PAQR5	CYP27C1	IL6	FNDC1	CXCL5	CBR3	MME	SLC39A2	CR2	FOS	DUOX2	CFB	IGKC	ADAMTS9	TDO2	LANCL3
CoreHD-DCI	UGT2B17	DEFB1	H19	FOSB	AKR1B10	CD177	GNLY	GPX7	DEFB4A	ABCA12	IL1A	IL6	RGS2	TM4SF18	IGLV4-60	MME	GZMK	CFB	EGR1	IGKC	DUOX2	GZMB
CoreHD-DCIz	UGT2B17	DEFB1	H19	FOSB	CD177	AKR1B10	GNLY	GPX7	IL1A	ABCA12	RGS2	FNDC1	IL6	IGLV4-60	GZMK	MME	CYP27C1	PAQR5	DUOX2	CXCL5	CR2	FOS	CBR3	SLC39A2	EGFL6	IGKC	C1orf115	MMP7
CI2-EMD1step	UGT2B17	DEFB1	H19	CD177	AKR1B10	GNLY	GPX7	RGS2	IGLV4-60	IL1A	CFB	FOSB	CXCL5	TM4SF18	DEFB4A	SDR16C5	IL6	POU2F3	GZMK
CI2-EMD	UGT2B17	DEFB1	H19	CD177	AKR1B10	GNLY	GPX7	RGS2	IGLV4-60	IL1A	CFB	FOSB	CCL3	DEFB4A	VNN1	TM4SF18	SDR16C5	GZMK	MME	IL6	EGR1	CXCL5
CI2-DCI	UGT2B17	DEFB1	H19	AKR1B10	CD177	GNLY	GPX7	FOSB	DEFB4A	RGS2	CCL3	IGLV4-60	CFB	TM4SF18	IL1A	VNN1	MME	IL6	SULF1	ABCA12	SLC39A2
CI2-DCIz	UGT2B17	DEFB1	H19	AKR1B10	CD177	GNLY	GPX7	FOSB	RGS2	DEFB4A	IL1A	IL6	VNN1	IGLV4-60	TM4SF18	CR2	MME	CCL3	SULF1	SLC39A2	ABCA12	CFB
BPD-EMD1step	UGT2B17	CCL3	ABCA12	CYP27C1	H19	AKR1B10	CD177	FOSB	GZMK	VNN1	GNLY	DEFB1	CFB	TM4SF18	LANCL3	RGS2	IGLV4-60	DEFB4A	GPX7	IL1A	EGR1	IL6
BPD-EMD	UGT2B17	CCL3	LANCL3	DEFB1	CYP27C1	FOSB	H19	GZMK	GNLY	CD177	AKR1B10	RGS2	CFB	IGLV4-60	ABCA12	IL1A	POU2F3	FNDC1	CBR3	FOS	DEFB4A
BPD-DCI	UGT2B17	H19	CD177	FOSB	ABCA12	CCL3	AKR1B10	CFB	DEFB4A	RGS1	GNLY	GPX7	IL1A	CYP27C1	GZMK	VNN1	DEFB1	CXCL3
BPD-DCIz	UGT2B17	H19	FOSB	CD177	AKR1B10	CCL3	ABCA12	RGS1	GPX7	GNLY	DEFB4A	CFB	IL1A	SULF1	VNN1	DEFB1	MME	GZMK	CXCL3
CoreHD - CoreHD	UGT2B17	DEFB1	CD177	H19	GNLY	AKR1B10	GPX7	FOSB	ABCA12	IL1A	RGS2	FNDC1	IGLV4-60	PAQR5	IL6	CXCL5	CYP27C1	EGFL6	DUOX2	CBR3	SLC39A2	FOS	MME	SELE	MMP1
CI2 - CI2	UGT2B17	DEFB1	H19	CD177	AKR1B10	GNLY	GPX7	RGS2	IGLV4-60	IL1A	FNDC1	FOSB	PAQR5	IL6	CHI3L2	DEFB4A	VNN1	CR2	TM4SF18	PLA1A	CCL3	MMP3

## Sheet: ρ = 0.7,α=0.9
Optimal percolation algorithms and the identified key genes (ρ = 0.8, α=0.9)
Algorithm	Key Genes
HDA	UGT2B17	H19
EMD1step	UGT2B17	H19
EMD	UGT2B17	VNN1
DCI	H19
DCIz	H19
kcore-EMD1step	UGT2B17	H19
kcore-EMD	UGT2B17	H19
kcore-DCI	H19
kcore-DCIz	H19
CoreHD-EMD1step	H19
CoreHD-EMD	H19
CoreHD-DCI	H19
CoreHD-DCIz	H19
CI2-EMD1step	H19
CI2-EMD	UGT2B17	H19
CI2-DCI	H19
CI2-DCIz	H19
BPD-EMD1step	UGT2B17	H19
BPD-EMD	UGT2B17	VNN1
BPD-DCI	H19
BPD-DCIz	H19
CoreHD - CoreHD	H19
CI2 - CI2	H19

## Sheet: ρ = 0.9,α=0.85
Optimal percolation algorithms and the identified key genes (ρ = 0.9, α=0.9)
Algorithm	Key Genes
HDA	UGT2B17	H19	CD177	PF4	ABCA12	IGLV4-60	LYPD6B	FNDC1	FOSB	DEFB1	PAQR5	VNN1	AKR1B10	TDO2	CCL3	MME	RGS1	CST7
EMD1step	UGT2B17	H19	ABCA12	IGLV4-60	PF4	CD177	VNN1	LYPD6B	PAQR5	DEFB4A	CHI3L2	FOSB	CBR3	ADAMTS1	FNDC1	CXCL5	ASS1
EMD	UGT2B17	H19	PF4	ABCA12	IGLV4-60	CD177	VNN1	DEFB4A	CHI3L2	PAQR5	FOSB	CCL3	CXCL3	GZMK
DCI	H19	UGT2B17	CHI3L2	ABCA12	FOSB	IL1A	ASS1	AKR1B10	RGS1	FNDC1	LYPD6B	CCL3	CXCL3	CD177	MMP1
DCIz	H19	UGT2B17	CHI3L2	FOSB	ABCA12	IL1A	AKR1B10	RGS1	FNDC1	CCL3	CD177	PHOSPHO2	CXCL3	ASS1	LYPD6B
kcore-EMD1step	UGT2B17	H19	ABCA12	IGLV4-60	PF4	CD177	LYPD6B	FOSB	CHI3L2	DEFB4A	PAQR5	DEFB1	CXCL5	FNDC1	ASS1	PLA1A	RGS1	IGLC1	VNN1
kcore-EMD	UGT2B17	H19	PF4	ABCA12	IGLV4-60	CD177	LYPD6B	FOSB	PAQR5	CCL3	DEFB4A	CHI3L2	ASS1
kcore-DCI	H19	UGT2B17	CHI3L2	ABCA12	FOSB	ASS1	IL1A	AKR1B10	RGS1	LYPD6B	FNDC1	CCL3	MMP1	CXCL3	TDO2
kcore-DCIz	H19	UGT2B17	CHI3L2	FOSB	ABCA12	IL1A	AKR1B10	RGS1	FNDC1	CD177	PHOSPHO2	LYPD6B	CCL3	PAQR5	IGLC1	CR2	CCL19	MME	ASS1
CoreHD-EMD1step	UGT2B17	H19	IGLV4-60	PAQR5	DEFB1	FOSB	PF4	RGS2	CHI3L2	FNDC1	MMP7	CXCL5	AKR1B10	TDO2	PLA1A	IL24	PHOSPHO2
CoreHD-EMD	UGT2B17	H19	IGLV4-60	PAQR5	FOSB	DEFB1	PF4	RGS2	AKR1B10	CXCL5	CHI3L2	FNDC1	MMP7	TDO2	PLA1A	IL24	PHOSPHO2
CoreHD-DCI	H19	UGT2B17	ABCA12	FOSB	CHI3L2	IL1A	AKR1B10	RGS2	PAQR5	FNDC1	CD177	ASS1	CXCL5	MMP1	MMP7
CoreHD-DCIz	H19	UGT2B17	FOSB	ABCA12	CHI3L2	IL1A	AKR1B10	RGS2	PAQR5	FNDC1	CD177	ASS1	MMP7	MMP1	CXCL3
CI2-EMD1step	UGT2B17	H19	IGLV4-60	CD177	PF4	VNN1	ABCA12	PAQR5	LYPD6B	DEFB1	FOSB	FNDC1	PTGR1	ADAMTS1	CXCL5	TDO2	AKR1B10
CI2-EMD	UGT2B17	H19	IGLV4-60	PF4	CD177	VNN1	ABCA12	PAQR5	LYPD6B	FOSB	FNDC1	DEFB1	PTGR1	ADAMTS1	CXCL5	TDO2	AKR1B10
CI2-DCI	H19	UGT2B17	CHI3L2	ABCA12	CD177	AKR1B10	FOSB	PHOSPHO2	IL1A	TMEM200C	FNDC1	LYPD6B	IL6	IGLV4-60
CI2-DCIz	H19	UGT2B17	CHI3L2	ABCA12	CD177	AKR1B10	FOSB	IL1A	PHOSPHO2	FNDC1	LYPD6B	IL6	CR2	PLA1A	RGS1	LANCL3	MME	ASS1
BPD-EMD1step	UGT2B17	H19	ABCA12	IGLV4-60	PF4	CD177	VNN1	LYPD6B	PAQR5	DEFB4A	CHI3L2	FOSB	CBR3	ADAMTS1	FNDC1	CXCL5	ASS1
BPD-EMD	UGT2B17	H19	PF4	ABCA12	IGLV4-60	CD177	VNN1	DEFB4A	CHI3L2	PAQR5	FOSB	CCL3	CXCL3	GZMK
BPD-DCI	H19	UGT2B17	CHI3L2	ABCA12	FOSB	IL1A	ASS1	AKR1B10	RGS1	FNDC1	LYPD6B	CCL3	CXCL3	CD177	MMP1
BPD-DCIz	H19	UGT2B17	CHI3L2	FOSB	ABCA12	IL1A	AKR1B10	RGS1	FNDC1	CCL3	CD177	PHOSPHO2	CXCL3	ASS1	LYPD6B
CoreHD - CoreHD	UGT2B17	H19	IGLV4-60	PAQR5	FOSB	RGS2	MMP7	CHI3L2	PF4	CXCL5	ABCA12	FNDC1	CD177	TDO2	PHOSPHO2	IL1A	IGKC	PLA1A
CI2 - CI2	UGT2B17	H19	IGLV4-60	CHI3L2	CD177	PAQR5	ABCA12	FNDC1	FOSB	PF4	LYPD6B	DEFB1	VNN1	ADAMTS1	AKR1B10	CCL3

## Sheet: ρ = 0.9,α=0.95
Optimal percolation algorithms and the identified key genes (ρ = 0.9, α=0.95)
Algorithm	Key Genes
HDA	H19
EMD1step	H19
EMD	H19
DCI	H19
DCIz	H19
kcore-EMD1step	H19
kcore-EMD	H19
kcore-DCI	H19
kcore-DCIz	H19
CoreHD-EMD1step	PTGR1	CXCL5
CoreHD-EMD	PTGR1	CXCL5
CoreHD-DCI	PTGR1	FOSB	CXCL5
CoreHD-DCIz	PTGR1	FOSB	CXCL5
CI2-EMD1step	H19
CI2-EMD	H19
CI2-DCI	H19
CI2-DCIz	H19
BPD-EMD1step	H19
BPD-EMD	H19
BPD-DCI	H19
BPD-DCIz	H19
CoreHD - CoreHD	PTGR1	CXCL5
CI2 - CI2	H19

## Sheet: ρ = 1,α=0.95
Optimal percolation algorithms and the selected key genes (ρ = 1, α=0.95)
Algorithm	Key Genes
HDA	UGT2B17	IGHV1-69	IGLV4-60	H19	PF4	DEFB1	LYPD6B	TSC22D3	FOSB	EFNA5	TMEM45A	AKR1B10	POU2F3	CXCL5	IL1A	FNDC1
EMD1step	UGT2B17	IGLV4-60	IGHV1-69	H19	TMEM45A	DEFB1	PF4	VNN1	FOSB	CXCL5	POU2F3	IL6	RGS1
EMD	UGT2B17	IGHV1-69	IGLV4-60	TMEM45A	H19	DEFB1	VNN1	PF4	FOSB	CXCL5	FOS	POU2F3	ADAMTS1
DCI	UGT2B17	IGHV1-69	IGLV4-60	FOS	H19	TSC22D3	DEFB1	PF4	LYPD6B	TMEM45A	FOSB	AKR1B10	LRP4	EFNA5	CXCL3	THRB	IGLC1	FNDC1
kcore-EMD1step	UGT2B17	IGLV4-60	IGHV1-69	DEFB1	H19	PF4	VNN1	TMEM45A	FOSB	FOS	TSC22D3	POU2F3	AKR1B10
kcore-EMD	UGT2B17	IGHV1-69	IGLV4-60	DEFB1	CXCL5	FOSB	VNN1	PF4	H19	TMEM45A	FOS	TSC22D3	POU2F3	IGKC	AKR1B10
kcore-DCI	UGT2B17	IGHV1-69	IGLV4-60	FOS	TSC22D3	H19	DEFB1	PF4	TMEM45A	FOSB	AKR1B10	LRP4	CXCL3	PHOSPHO2	IGLC1	EFNA5
kcore-DCIz	UGT2B17	IGHV1-69	IGLV4-60	FOSB	RGS1	H19	DEFB1	TSC22D3	PF4	TMEM45A	AKR1B10	CXCL3	LRP4	IGLC1	PHOSPHO2	TSPAN11	CCR2	SLC6A14
CoreHD-EMD1step	UGT2B17	IGHV1-69	DEFB1	H19	FOS	PF4	VNN1	IGLV4-60	FOSB	CXCL5	POU2F3	TSC22D3	TMEM45A	IGKC	PHOSPHO2
CoreHD-EMD	UGT2B17	IGHV1-69	DEFB1	H19	FOS	PF4	VNN1	IGLV4-60	FOSB	CXCL5	POU2F3	TSC22D3	TMEM45A	IGKC	PHOSPHO2
CoreHD-DCI	UGT2B17	IGHV1-69	FOS	H19	DEFB1	TSC22D3	IGLV4-60	PF4	FOSB	PHOSPHO2	MMP7	FNDC1	CXCL5	TMEM45A
CoreHD-DCIz	UGT2B17	IGHV1-69	FOSB	H19	IGLV4-60	PF4	TSC22D3	DEFB1	FOS	PHOSPHO2	MMP7	CXCL5	FNDC1	PAQR5	IGKC	CXCL3	SLC6A14
CI2-EMD1step	UGT2B17	IGHV1-69	IGLV4-60	TMEM45A	PF4	FOSB	CFLAR	VNN1	DEFB1	CXCL5	RGS1	AKR1B10
CI2-EMD	UGT2B17	IGHV1-69	IGLV4-60	TMEM45A	FOSB	PF4	CXCL5	VNN1	RGS1	DEFB4A	DEFB1
CI2-DCI	UGT2B17	IGHV1-69	IGLV4-60	TMEM45A	FOSB	PF4	VNN1	DEFB4A	RGS1	H19	DEFB1
CI2-DCIz	UGT2B17	IGHV1-69	IGLV4-60	TMEM45A	FOSB	PF4	DEFB4A	TSC22D3	CXCL5	DEFB1	FOS	H19	FNDC1
BPD-EMD1step	UGT2B17	IGLV4-60	IGHV1-69	H19	TMEM45A	DEFB1	PF4	VNN1	FOSB	CXCL5	POU2F3	IL6	RGS1
BPD-EMD	UGT2B17	IGHV1-69	IGLV4-60	TMEM45A	H19	DEFB1	VNN1	PF4	FOSB	CXCL5	FOS	POU2F3	ADAMTS1
BPD-DCI	UGT2B17	IGHV1-69	IGLV4-60	FOS	H19	TSC22D3	DEFB1	PF4	LYPD6B	TMEM45A	FOSB	AKR1B10	LRP4	EFNA5	CXCL3	THRB	IGLC1	FNDC1
CoreHD - CoreHD	UGT2B17	FOSB	IGHV1-69	VNN1	PF4	DEFB1	H19	FOS	IGLV4-60	POU2F3	TSC22D3	PHOSPHO2	MMP7	PAQR5
CI2 - CI2	UGT2B17	IGHV1-69	IGLV4-60	TMEM200C	VNN1	H19	FOSB	PF4	LYPD6B	DEFB1	TMEM45A	RGS1
