# Supplementary material for: Identifying omic biomarkers for chronic inflammatory diseases associated with periodontitis using percolation on multi-disease gene co-expression networks
Source: Commun Med (Lond). 2026 Apr 21;6:351. doi: 10.1038/s43856-026-01591-w (PMC13284180; doi:10.1038/s43856-026-01591-w)
Supplement: Supplementary file 6 — Supplementary Data 3 [file 43856_2026_1591_MOESM6_ESM.xlsx]

## Sheet: Supplementary Data 2
The common DEGs for the periodontitis and UC samples
Common DEGs in UC										Common DEGs in Periodontitis
	logFC	AveExpr	t	P.Value	adj.P.Val	B	regulate				logFC	AveExpr	t	P.Value	adj.P.Val	B	regulate
BTG2	1.06256338259442	10.4289490740741	8.69999202869078	3.83332159783911e-14	1.30020345870054e-12	21.6801020508305	up-regulated			BTG2	1.25623411930964	10.0158362258065	14.6632492510423	2.05887389372271e-37	1.36709170919692e-33	74.2672007409519	up-regulated
IGHD	1.20500114942529	10.2301287037037	5.13289635575734	1.25159019432906e-06	7.06018365865991e-06	4.75390949527426	up-regulated			IGHD	2.64026890131698	10.1731865806452	14.6518849925357	2.27356013503562e-37	1.36709170919692e-33	74.1692340254081	up-regulated
IGHA1	1.21608801313629	11.5822407407407	7.13220355054194	1.1336906091125e-10	1.58796489068586e-09	13.8270156568177	up-regulated			IGHA1	2.54805212400024	10.0355288064516	14.6185542900655	3.04098093032768e-37	1.37140637505453e-33	73.8819811983962	up-regulated
IGLJ3	1.20283218390805	12.0840148148148	8.65727925613131	4.78701855103038e-14	1.60644618296361e-12	21.4614049628926	up-regulated			IGLJ3	2.34163738709483	10.6864448064516	14.5466533229453	5.69255425954554e-37	2.05375972575884e-33	73.2627214157782	up-regulated
CHST2	1.95231937602627	7.83627314814815	10.2863859935909	9.25200301309082e-18	8.86285815908567e-16	29.8868418201993	up-regulated			CHST2	1.71773424198689	8.06641448387097	14.3925353583396	2.17831104547733e-36	6.54909215822761e-33	71.9372722506076	up-regulated
CTSH	1.08750558292282	10.5779509259259	9.12006186669075	4.27597949179093e-15	1.92006056384225e-13	23.8398274280604	up-regulated			CTSH	1.00036680858742	9.64094625806452	14.3357477184409	3.5691725412612e-36	9.19775763883011e-33	71.4495718206573	up-regulated
PECAM1	1.37286830870279	11.5373074074074	9.20707425136331	2.71041323442405e-15	1.26747904092623e-13	24.288913641268	up-regulated			PECAM1	1.19558522821577	9.83443109677419	14.2340927086283	8.63032600872525e-36	1.94603063589244e-32	70.5775060501046	up-regulated
MME	1.54162545155994	6.56052685185185	6.71107471426075	8.9463844068272e-10	1.01149178779907e-08	11.8039663280121	up-regulated			MME	1.05121284021889	7.28766219354839	14.2194014972254	9.80390789356953e-36	1.96502993880112e-32	70.4515793005073	up-regulated
COL15A1	1.36193415435139	8.97348981481482	7.82929264400735	3.4056809053117e-12	7.27435032288604e-11	17.2671435507138	up-regulated			COL15A1	1.17987555836189	9.70644722580645	14.070085360233	3.57687420450359e-35	5.37693614792002e-32	69.1732541607947	up-regulated
CSF2RB	1.53672446633825	8.48997407407407	6.81539641479954	5.38550878306703e-10	6.39544341285931e-09	12.3006459941328	up-regulated			CSF2RB	1.19739153346563	8.64263448387097	14.0373622906161	4.74812197718349e-35	6.58856710357023e-32	68.8934916418745	up-regulated
CD27	1.19228407224959	8.9594462962963	6.60809816064833	1.47219370498566e-09	1.57759279328836e-08	11.3167858973645	up-regulated			CD27	1.8569524198689	8.22620712903226	13.9175280771694	1.33809366348817e-34	1.34099286642573e-31	67.8702117272773	up-regulated
CD53	1.06266863711001	10.9659148148148	7.15142636578675	1.03061831442331e-10	1.45967321485437e-09	13.9204522228275	up-regulated			CD53	1.16401211016898	9.06279264516129	13.9018260697847	1.53243521833019e-34	1.45492625807676e-31	67.7362764379011	up-regulated
TAGAP	1.94746617405583	7.07700648148148	7.66872599146781	7.69818761522137e-12	1.47487943571138e-10	16.4660521078539	up-regulated			TAGAP	1.72286376691323	7.93564329032258	13.8481272168059	2.43603449487079e-34	1.99743755695337e-31	67.2784967884456	up-regulated
ANXA6	1.17864991789819	10.0997203703704	9.39052020684548	1.03509611567141e-15	5.56487387901439e-14	25.2372549071991	up-regulated			ANXA6	1.08069984905887	7.55826422580645	13.7043356333103	8.41055606239684e-34	5.98279057501701e-31	66.0547282217862	up-regulated
C3	2.31234334975369	11.0096638888889	9.48217607178053	6.39490839082529e-16	3.67502387093616e-14	25.7117631669882	up-regulated			C3	1.17513761741536	8.75967632258065	13.6412006247811	1.44772361710099e-33	9.32695940317316e-31	65.5183748385683	up-regulated
IGHM	1.23361527093596	12.1665361111111	7.02257666217509	1.94924949394185e-10	2.56321443437978e-09	13.2958946643478	up-regulated			IGHM	2.56636842925011	10.6347073870968	13.6212373883676	1.71873802510767e-33	1.03393546870703e-30	65.3489068014193	up-regulated
CXCL1	3.8149367816092	10.2380435185185	14.719774389521	1.10225198658165e-27	1.45184957499246e-24	52.398758468281	up-regulated			CXCL1	1.82376912381983	10.1195210967742	13.6211858009149	1.71950019741732e-33	1.03393546870703e-30	65.3484689546592	up-regulated
EVI2B	1.32865270935961	7.93567	6.54778852342227	1.9681215854709e-09	2.05334189966686e-08	11.0329400652216	up-regulated			EVI2B	1.5147208815924	8.07756825806452	13.6100709292349	1.89183448658141e-33	1.10086459043361e-30	65.2541414403608	up-regulated
XBP1	1.02753760262725	11.3175814814815	8.75561741222182	2.86948680911033e-14	1.01693068396408e-12	21.9651889833181	up-regulated			XBP1	1.51515832160683	10.5268044193548	13.564724378176	2.79274191804432e-33	1.52661428665459e-30	64.8695021653328	up-regulated
SELL	2.36059573070607	8.11511481481481	7.95791303013637	1.76668952728848e-12	4.04114249903353e-11	17.9121126804874	up-regulated			SELL	1.51171658608456	6.90670222580645	13.5473400288515	3.24219558818192e-33	1.72017547691805e-30	64.7221297853211	up-regulated
HCLS1	1.4215697865353	9.70816296296296	9.26891629261557	1.95971094028651e-15	9.77135366629925e-14	24.6083903107862	up-regulated			HCLS1	1.23202394251008	8.4003295483871	13.5010872228511	4.82133195198254e-33	2.23005146363623e-30	64.3302641843358	up-regulated
SAA1	3.64518144499178	10.0879675925926	11.2396308140486	6.11840127664747e-20	1.01797316398621e-17	34.8351061550847	up-regulated			SAA1	1.18831163930483	7.77592661290323	13.4924516738471	5.19188104745363e-33	2.3414085553754e-30	64.2571394917238	up-regulated
ICAM2	1.05542167487685	9.43463888888889	8.16161609178192	6.21603041257778e-13	1.58653675315109e-11	18.9390153382964	up-regulated			ICAM2	1.41104101148596	8.67040812903226	13.477282296585	5.91290567780442e-33	2.60153428102229e-30	64.1287162875183	up-regulated
RAC2	1.26605977011494	10.4993481481481	9.01389142219717	7.45314918438708e-15	3.17532280346151e-13	23.2925889985574	up-regulated			RAC2	1.14342378555535	8.82084441935484	13.3985489912351	1.16055760606665e-32	4.75802242178099e-30	63.4627661934915	up-regulated
HLA-DOB	1.9344816091954	7.91519907407407	7.79997148154454	3.95387556919519e-12	8.31049963386958e-11	17.1205088548769	up-regulated			HLA-DOB	1.5153653821637	7.49389858064516	13.3180416074229	2.31030580343342e-32	8.86715029534799e-30	62.7828745138638	up-regulated
EPB41L4B	-1.17913	10.5112898148148	-6.38089	4.37071297619812e-09	4.20215871665374e-08	10.2533932324149	down-regulated			EPB41L4B	-1.29203	6.87274267741935	-13.2472	4.22899280051197e-32	1.55687349241705e-29	62.1858437046847	down-regulated
COL4A1	1.5706026272578	10.2221981481481	10.9278067409532	3.15183755565404e-19	4.40866764643078e-17	33.2188094107492	up-regulated			COL4A1	1.0571776992002	9.77754141935484	13.1871185022911	7.06133598538995e-32	2.27463285429374e-29	61.679587460001	up-regulated
CPNE5	1.02254761904762	7.27113796296296	4.85047036217573	4.11430050084969e-06	2.10183043685941e-05	3.60593310974417	up-regulated			CPNE5	1.68511589151483	6.74590141935484	13.1282	1.16657523214835e-31	3.69190361626738e-29	61.1838539958864	up-regulated
SPAG4	1.37973481116585	7.71144351851852	6.6301662439069	1.32347503719144e-09	1.42888295340492e-08	11.420924482588	up-regulated			SPAG4	2.1862221041554	7.40036558064516	13.0932553438156	1.57017055148803e-31	4.72071776304877e-29	60.8904686915262	up-regulated
LOXL2	1.60643908045977	7.61680925925926	10.2660188621517	1.03007708447895e-17	9.74934035764926e-16	29.7809802985265	up-regulated			LOXL2	1.04993378796079	8.11553464516129	13.0637343354126	2.01817041313843e-31	5.77869461628637e-29	60.6426124499466	up-regulated
ARHGAP9	1.18448472906403	8.90751111111111	6.65556147365564	1.17063153014158e-09	1.28225931846277e-08	11.5409440543154	up-regulated			ARHGAP9	1.11811	7.66463096774194	13.0092951414504	3.20479524722249e-31	8.89404637917637e-29	60.1859670557302	up-regulated
CYTIP	1.3484461412151	8.63841018518518	7.70841910879845	6.29521642245399e-12	1.23675621679972e-10	16.6636476385713	up-regulated			CYTIP	1.68207887786397	7.30570980645161	12.9140352788665	7.18888591513839e-31	1.85257590033116e-28	59.3882516530952	up-regulated
COBL	-1.16419	8.30018425925926	-7.14561	1.06079358547534e-10	1.49437641818389e-09	13.8921631380629	down-regulated			COBL	-1.08875	6.83342116129032	-12.8661	1.07844619343329e-30	2.62893120045178e-28	58.9877984680116	down-regulated
FKBP11	1.03238	11.3394194444444	7.98959911456933	1.5023380815327e-12	3.46656287835121e-11	18.0714236103977	up-regulated			FKBP11	1.71858704131338	10.5442967419355	12.8605629710432	1.1305259430679e-30	2.7191409982669e-28	58.9412322901661	up-regulated
ITGAL	1.12650706075534	9.19092592592593	6.15167898161108	1.28920370895172e-08	1.12147241737429e-07	9.19777782272791	up-regulated			ITGAL	1.30541977148356	6.2733984516129	12.8516733413054	1.21883392132869e-30	2.8929664614274e-28	58.8669705130682	up-regulated
CD79A	1.75446223316913	9.12264537037037	8.06541336321594	1.0187770838413e-12	2.43612565615668e-11	18.4532474106948	up-regulated			CD79A	1.99150054483132	8.36852367741935	12.8268446282561	1.50362451933136e-30	3.52258216937902e-28	58.6596398159505	up-regulated
DERL3	1.62384367816092	9.30222962962963	7.73873823586596	5.39743897753475e-12	1.09234213161222e-10	16.8147761517275	up-regulated			DERL3	1.7686441992904	8.54975229032258	12.7688553309254	2.45428926861176e-30	5.39913708737653e-28	58.1758796943166	up-regulated
CWH43	-2.80752	8.19964259259259	-7.62929	9.39907211464009e-12	1.75604886340427e-10	16.270020788835	down-regulated			CWH43	-1.00038	8.49142780645161	-12.6372	7.44717692826826e-30	1.4926624956559e-27	57.0799665119379	down-regulated
CD19	1.59062791461412	7.38412962962963	5.81018329986608	6.24997915446058e-08	4.65099672859717e-07	7.66027465011424	up-regulated			CD19	1.27640120752901	6.80387103225806	12.605294992901	9.73877531871638e-30	1.88900825778844e-27	56.8150994831659	up-regulated
IRF4	1.13614334975369	7.73936944444444	6.03676619756853	2.20292252922914e-08	1.81445510666992e-07	8.6755220459463	up-regulated			IRF4	2.0047994828312	8.23422064516129	12.5606331690629	1.41753529770467e-29	2.60927747298923e-27	56.444492410756	up-regulated
TGM2	2.10922118226601	9.17504722222222	12.2305882201654	3.44958545613919e-22	9.08735795328934e-20	39.9399382031479	up-regulated			TGM2	1.02242418064827	6.62875741935484	12.5523802218577	1.51928643445632e-29	2.74064079911575e-27	56.376055228049	up-regulated
SASH3	1.40615041050903	9.57303703703704	7.82899073160432	3.41092124272753e-12	7.27571135796914e-11	17.2656329232864	up-regulated			SASH3	1.03055706416502	7.04863993548387	12.4981437367833	2.39513989729614e-29	4.23587535365932e-27	55.9266651761101	up-regulated
PTP4A3	1.26469589490969	7.01963518518519	5.7570281915665	7.9604194854294e-08	5.76637902780463e-07	7.42501886150825	up-regulated			PTP4A3	1.60404894521619	7.52879029032258	12.4694842592935	3.04567291693454e-29	5.23246607129353e-27	55.6894567986718	up-regulated
AKAP2	1.00383891625616	8.88375277777778	8.67783408091356	4.3017025416305e-14	1.45283569173102e-12	21.5666260232357	up-regulated			AKAP2	1.00237809008359	8.8140475483871	12.4426926786968	3.81210020462725e-29	6.30885097167624e-27	55.4678708917803	up-regulated
ST3GAL1	1.54702742200329	8.26545462962963	9.30250309239513	1.64308536853557e-15	8.37761526937844e-14	24.7819976546933	up-regulated			ST3GAL1	1.00228196103193	7.06380861290323	12.4300539870198	4.23766352738004e-29	6.94938294276441e-27	55.3633944722319	up-regulated
JAK3	2.01427323481117	8.71508518518518	8.40464	1.77476749339997e-13	5.28155370396499e-12	20.1719161999443	up-regulated			JAK3	1.14882392507066	7.20836983870968	12.361382147608	7.52648889324528e-29	1.18061159256741e-26	54.796345684237	up-regulated
FCN1	1.11661231527094	6.41486944444444	6.82834162114402	5.05577514386647e-10	6.04474901088907e-09	12.3624923993764	up-regulated			FCN1	1.08129905706898	6.14005832258065	12.3522863666446	8.12083565474202e-29	1.2628599515163e-26	54.7213176097994	up-regulated
CFI	2.04241	7.6479962962963	8.60173864361994	6.38878600227714e-14	2.06505422396713e-12	21.177312066431	up-regulated			CFI	1.07984791087859	7.52235770967742	12.293165393413	1.33030612204835e-28	1.99978267796919e-26	54.2341052095656	up-regulated
KLHL6	1.20487536945813	7.01788	6.4468677882739	3.19164010061825e-09	3.16480950002334e-08	10.5604846758299	up-regulated			KLHL6	1.84055098622888	6.82576532258065	12.2696211148769	1.61889438656854e-28	2.39370785568113e-26	54.0403005003309	up-regulated
IGLC1	1.74593087027914	11.5148824074074	8.27805090357443	3.41269883797073e-13	9.38106397095049e-12	19.5287272149074	up-regulated			IGLC1	1.07358888808707	13.8508028387097	12.2634	1.70494592556073e-28	2.50044874399918e-26	53.9891782294392	up-regulated
CD38	1.28259753694581	7.78540833333333	7.68451181553333	7.10645545265235e-12	1.37484253224753e-10	16.5445997787622	up-regulated			CD38	1.62786703710386	7.56448722580645	12.1583861579424	4.08611425803845e-28	5.62667290845462e-26	53.1264118010403	up-regulated
LAX1	1.91100853858785	7.91517592592593	8.62181534823152	5.75600611298122e-14	1.89146429567113e-12	21.2799674649607	up-regulated			LAX1	1.71585104215528	7.63936812903226	12.0584315857688	9.36583016956803e-28	1.18147000299887e-25	52.3077041509629	up-regulated
CXCL6	2.6408724137931	6.01540277777778	8.54888630974506	8.4057920627448e-14	2.64733302103053e-12	20.9072802962011	up-regulated			CXCL6	2.01458338625294	7.70670829032258	11.9183	2.98356220381585e-27	3.52648122318588e-25	51.1641895121262	up-regulated
PIM2	1.21460837438424	10.2730916666667	8.94992967639674	1.0412244734476e-14	4.26362539567686e-13	22.9633261857347	up-regulated			PIM2	1.34570669432918	7.65640509677419	11.9180171279563	2.99102847800565e-27	3.52648122318588e-25	51.1617228935932	up-regulated
FPR1	2.61387602627258	7.96995092592593	8.64566020289289	5.08510391275552e-14	1.69210847252661e-12	21.4019459349375	up-regulated			FPR1	1.07645690480486	7.5454565483871	11.8689331437115	4.48327176422804e-27	5.118591098412e-25	50.7622928957444	up-regulated
SLAMF7	1.07225369458128	10.6104361111111	7.07981026745411	1.4693905567214e-10	1.99016170861513e-09	13.5728063791696	up-regulated			SLAMF7	1.88197439593482	8.50553216129032	11.8601283777984	4.82056363252505e-27	5.46906587214587e-25	50.6907073889028	up-regulated
FCRL5	1.94137963875205	8.9655462962963	7.41968248453672	2.70235465434273e-11	4.4493143402647e-10	15.2333513506656	up-regulated			FCRL5	1.64221740393289	7.82166029032258	11.7946060892635	8.26535368654139e-27	9.19787128388834e-25	50.1586171686023	up-regulated
EAF2	1.05494006568144	9.13338425925926	5.45307815134973	3.1079221226367e-07	1.95634476584611e-06	6.10243572214313	up-regulated			EAF2	1.6244642329665	7.64699022580645	11.7307044668419	1.39691363754445e-26	1.44821408664738e-24	49.6407641313223	up-regulated
RGS1	1.48556174055829	8.45084537037037	7.55414889749665	1.37378975528707e-11	2.45357297989462e-10	15.8973744650156	up-regulated			RGS1	1.72058964158999	9.29798693548387	11.7212512218323	1.50954370240315e-26	1.54719652543468e-24	49.5642471408579	up-regulated
SLC16A9	-1.82691	6.85263148148148	-7.70568	6.38320755372526e-12	1.25177392796751e-10	16.6500145357451	down-regulated			SLC16A9	-1.17569	8.71585674193548	-11.701	1.78156248267161e-26	1.81568393361091e-24	49.4007559683201	down-regulated
P2RY8	1.29749786535304	9.78830185185185	7.02048860069261	1.96942122875863e-10	2.58758702757764e-09	13.2858077524967	up-regulated			P2RY8	1.25540086956522	7.39026206451613	11.6720657120403	2.25890780037856e-26	2.27644903972228e-24	49.1665103857325	up-regulated
IL16	1.18574761904762	9.04530462962963	6.43904013149487	3.31317289089052e-09	3.27504757432243e-08	10.5239748346744	up-regulated			IL16	1.06705	6.98144577419355	11.6414865300966	2.90128362183306e-26	2.84148808890265e-24	48.9195595658638	up-regulated
PAQR5	-1.77047	8.04591111111111	-11.2599	5.501735883305e-20	9.45222145342596e-18	34.9398527936463	down-regulated			PAQR5	-1.13032	6.77286683870968	-11.6055	3.89278226133289e-26	3.65739058396792e-24	48.6294966650514	down-regulated
FCGR2B	1.13555385878489	8.08398981481482	6.43448354589336	3.38600984275069e-09	3.34156826550625e-08	10.5027310305239	up-regulated			FCGR2B	1.30010904263636	7.56655848387097	11.5461223987135	6.32198754890692e-26	5.67374793008617e-24	48.1510504621363	up-regulated
ANK3	-1.58069	8.49305462962963	-10.7348	8.70878085818222e-19	1.05885377111099e-16	32.2167040601535	down-regulated			ANK3	-1.02801	7.94374112903226	-11.5393	6.68226164792008e-26	5.93799595403105e-24	48.096367706542	down-regulated
PNOC	1.41884893267652	7.09604259259259	6.9493501713209	2.79507800953509e-10	3.55995189514195e-09	12.9428278431659	up-regulated			PNOC	1.48948860665103	6.47577567741935	11.4970277049454	9.43139117908858e-26	8.14032849184588e-24	47.7563885538431	up-regulated
MMP7	2.22398735632184	7.9592787037037	8.72121138637621	3.43251222734899e-14	1.17688260879562e-12	21.7888177654211	up-regulated			MMP7	1.53963432136629	7.23412441935484	11.4626012028895	1.24801996419107e-25	1.04227000620568e-23	47.4800427113624	up-regulated
EGFL6	2.15556518883415	5.84007037037037	6.77619080683194	6.51945980565917e-10	7.6444051697514e-09	12.1136245657718	up-regulated			EGFL6	1.12020091045763	8.39680470967742	11.4141599059415	1.84988519222858e-25	1.50995832500504e-23	47.0917648058389	up-regulated
RGS4	2.1005632183908	5.72918703703704	7.08711892122486	1.41723096641321e-10	1.92777561575965e-09	13.6082268414424	up-regulated			RGS4	1.37565597690782	7.9188224516129	11.3890266991459	2.26836599484209e-25	1.81057761862639e-23	46.8905744502898	up-regulated
SERPINI1	1.16339178981938	7.09288148148148	6.25884107214091	7.79129151388568e-09	7.10612542807138e-08	9.68905378891553	up-regulated			SERPINI1	1.12837770340971	6.28706570967742	11.3785941827973	2.46861868907813e-25	1.95313212860879e-23	46.8071157042186	up-regulated
CORO1A	1.29644088669951	9.44520277777778	7.21695891629224	7.44218775370927e-11	1.08616084612307e-09	14.2396536296624	up-regulated			CORO1A	1.06319300980216	7.6972675483871	11.3533878805273	3.02809234866822e-25	2.34436729088524e-23	46.6055979123181	up-regulated
TDO2	2.54947947454844	7.15350925925926	9.06709272145416	5.64242414169859e-15	2.46365071778144e-13	23.5667022222296	up-regulated			TDO2	1.3531737290276	5.21020083870968	11.3283604819025	3.70831297236893e-25	2.85872896190441e-23	46.4056921887699	up-regulated
GLCCI1	1.30283530377668	8.89231574074074	6.92551638832096	3.14207763339537e-10	3.94782822523428e-09	12.8282141053683	up-regulated			GLCCI1	1.39683725479583	8.48203512903226	11.2085160001852	9.76131473345225e-25	7.10017566438489e-23	45.4509807978149	up-regulated
C4A	1.51555287356322	9.1528287037037	6.76230613894779	6.97522784294756e-10	8.1006944368574e-09	12.0474947352941	up-regulated			C4A	1.35885143724818	7.89083016129032	11.2023420480843	1.02591817458662e-24	7.37312268978803e-23	45.4019128338328	up-regulated
STAP1	1.0695973727422	7.16416296296296	4.73400151341132	6.64568929490311e-06	3.25005461000119e-05	3.14462549284924	up-regulated			STAP1	1.26990326117024	5.82934925806452	11.183384706496	1.1951410177349e-24	8.48665918333076e-23	45.2513192692323	up-regulated
FUT8	1.40059540229885	7.47635740740741	8.22254483390613	4.5429428031371e-13	1.21088961123752e-11	19.2473674573929	up-regulated			FUT8	1.10421044801251	7.10971051612903	11.153599436936	1.51881251109745e-24	1.04320127159379e-22	45.0149290987934	up-regulated
ZBP1	2.25748850574713	7.73283240740741	9.9100479787615	6.72611434700268e-17	5.08674465879064e-15	27.9312862859956	up-regulated			ZBP1	1.46787060496723	6.00512261290323	11.0085506334338	4.86088824973248e-24	3.03410253068942e-22	43.8676235034271	up-regulated
LY96	1.14580903119868	10.0629509259259	6.30223211987817	6.34732306028386e-09	5.91174889109651e-08	9.88910643195422	up-regulated			LY96	1.11074977689579	8.95448083870968	10.9521421872532	7.62835040155378e-24	4.55655009581552e-22	43.423209339142	up-regulated
FCRLA	1.03017569786535	7.59566851851852	3.98783299183199	0.000120854914526519	0.000440125375298149	0.374063154041275	up-regulated			FCRLA	1.17017829875519	7.55240925806452	10.9505610624811	7.72521017289635e-24	4.59917710590354e-22	43.4107668947933	up-regulated
MEI1	1.23516502463054	7.46574166666667	6.70479194919082	9.22320453444881e-10	1.04129979193927e-08	11.7741533131915	up-regulated			MEI1	1.08502294966625	7.67934958064516	10.8757191515529	1.40248214259998e-23	7.95577841835254e-22	42.8227191604239	up-regulated
FER1L4	1.4292540229885	7.03871018518519	5.4674096367918	2.91704510889263e-07	1.84427259964628e-06	6.16389928874304	up-regulated			FER1L4	1.05770291478742	7.25364364516129	10.738116447533	4.17865280694787e-23	2.2301395853412e-21	41.7462733462069	up-regulated
DOK3	1.66021428571428	8.88084722222222	7.52043202001064	1.62831167396236e-11	2.82825212292847e-10	15.7305233469879	up-regulated			DOK3	1.0306262282759	6.40949080645161	10.6822962728907	6.4955014296796e-23	3.35737393381061e-21	41.3113796731074	up-regulated
FCGR3B	3.39542003284073	7.94848518518519	9.20756601847193	2.70343481886869e-15	1.26747904092623e-13	24.2914531653173	up-regulated			FCGR3B	1.32843735522281	7.15545812903226	10.6317686895165	9.6747140005028e-23	4.83440902645623e-21	40.918621485623	up-regulated
SAMSN1	1.29037865353038	8.12219074074074	7.11203814303527	1.25279982991011e-10	1.73699597469818e-09	13.7290942099947	up-regulated			SAMSN1	1.25222993144506	7.19157474193548	10.2508884692226	1.89534927534819e-21	7.70049675180314e-20	37.9864928575763	up-regulated
CXCL13	2.84309326765189	9.23236481481482	7.48297420190081	1.96622917689078e-11	3.32743237365478e-10	15.5454318678527	up-regulated			CXCL13	1.34283463046486	10.181557516129	10.0577272554572	8.40120492279463e-21	3.03706083371327e-19	36.5195565053762	up-regulated
SELE	1.52825287356322	6.69722592592593	4.78459661476006	5.40055487379135e-06	2.70130285870716e-05	3.34412649851196	up-regulated			SELE	1.2194126874737	8.54469038709677	10.051574676331	8.80724233880546e-21	3.15852573657478e-19	36.4730623257954	up-regulated
SLC2A3	2.12934942528735	8.56184259259259	9.34411411442878	1.3207115468444e-15	6.91230685742468e-14	24.9971720422025	up-regulated			SLC2A3	1.07106873353779	7.11432912903226	9.69144048629877	1.36041171101559e-19	4.15236325803896e-18	33.7773183335004	up-regulated
ABCA12	1.75064811165846	5.66634907407407	9.48151329634825	6.4172250308641e-16	3.67502387093616e-14	25.7083304766497	up-regulated			ABCA12	-1.17475	6.59179035483871	-9.68673	1.40948013914232e-19	4.29486693074126e-18	33.7424339634785	down-regulated
GPR160	-1.07275	9.09089166666667	-5.2209	8.57279845108935e-07	4.99821661076792e-06	5.11975718508542	down-regulated			GPR160	1.03111406639004	6.46497803225806	9.49697175089855	5.838441350485e-19	1.61781326453762e-17	32.3434523751864	up-regulated
ST8SIA4	1.19044926108375	7.24867777777778	7.36255813338329	3.59826591377577e-11	5.75067654531242e-10	14.9524163136769	up-regulated			ST8SIA4	1.05391594383307	5.68856958064516	9.44711710878112	8.46030565163413e-19	2.2915233280755e-17	31.9784185147207	up-regulated
IGLV4-60	1.33561822660098	8.71485277777778	4.29851789034262	3.75023227102999e-05	0.000153565210559326	1.4870500538651	up-regulated			IGLV4-60	1.36285348186902	7.16570693548387	9.38158931536864	1.3753927731489e-18	3.60097390926459e-17	31.5002435615803	up-regulated
SOCS3	2.96025320197045	9.58650555555556	11.1478455283465	9.90912503200544e-20	1.55072901243444e-17	34.3597121464647	up-regulated			SOCS3	1.15439764146972	8.23667425806452	9.15272186095661	7.40011280176932e-18	1.70051764116072e-16	29.8448445645947	up-regulated
IL1B	3.0526973727422	9.01699351851852	9.52245457588835	5.17457038917811e-16	3.05183804370706e-14	25.9204138821192	up-regulated			IL1B	1.02627895062842	8.82974332258065	9.14032873037148	8.10079635341309e-18	1.85444499262968e-16	29.7558698299751	up-regulated
MMP12	2.58139655172413	10.7806583333333	11.3310223140683	3.78693489665091e-20	6.96003406703073e-18	35.3081163527397	up-regulated			MMP12	1.42319346924048	9.60902032258065	8.9353878606474	3.58016797065612e-17	7.37244863272439e-16	28.2946899935863	up-regulated
FCGR3A	1.54021346469623	6.90367037037037	5.16400734042848	1.0953186404364e-06	6.24327675107746e-06	4.88281082914693	up-regulated			FCGR3A	1.21219977689579	6.06076003225806	8.57448956387083	4.67578238496452e-16	8.11023446561297e-15	25.7697359334652	up-regulated
MS4A1	2.18441	9.75868518518518	5.99771463744088	2.64010908886238e-08	2.13341330565229e-07	8.49914559594412	up-regulated			MS4A1	1.34187508870047	7.48438241935484	8.36197851012166	2.06148288428097e-15	3.25204361752288e-14	24.3129521372109	up-regulated
EXPH5	-1.62888	8.18398611111111	-6.95055	2.77862098750499e-10	3.54184542971806e-09	12.948611786226	down-regulated			EXPH5	-1.02735	8.77410619354839	-8.29302	3.32011113460643e-15	5.09281332969093e-14	23.8451813806792	down-regulated
MAMDC2	-1.14153	6.15770185185185	-4.73811	6.53505246082078e-06	3.20189210154164e-05	3.16076345252175	down-regulated			MAMDC2	-1.14653	5.59033851612903	-8.22803	5.19097285783149e-15	7.72606925597543e-14	23.4065983551124	down-regulated
CCL18	2.50968571428572	9.29103888888889	8.06548926494256	1.01838056495402e-12	2.43612565615668e-11	18.4536	up-regulated			CCL18	1.08960527933129	8.09017487096774	8.07809145858818	1.4435916628564e-14	2.01399458671823e-13	22.4032120184723	up-regulated
PROK2	3.24437093596059	6.10549722222222	7.73553950590507	5.48581229967666e-12	1.10593739799301e-10	16.7988238061876	up-regulated			PROK2	1.04454979613927	4.59741496774194	7.86567012204826	6.02457467004367e-14	7.66166212706437e-13	21.0024280285055	up-regulated
FOS	1.45710082101806	7.39771851851852	5.16600304840258	1.08597144409466e-06	6.19446576880555e-06	4.89109567527943	up-regulated			FOS	1.24810992843826	10.2683403225806	7.80282098392172	9.15135161067657e-14	1.14164060653523e-12	20.5927373828961	up-regulated
CD177	-1.17032	9.64231388888889	-3.0522	0.00285284483557188	0.00718942370393003	-2.58219	down-regulated			CD177	1.10110103554033	8.68512638709677	7.77126613879803	1.12794376938898e-13	1.38697870865766e-12	20.3878748964556	up-regulated
MMP3	5.1055829228243	9.31282592592593	12.7278889586358	2.62984858258421e-23	9.4471333400741e-21	42.4764331893627	up-regulated			MMP3	1.12679009441337	6.72635393548387	5.72025107699846	2.48792454175401e-08	1.43523091809084e-07	8.39109928736666	up-regulated
MMP1	2.84419950738917	10.9381	10.5052049858634	2.91917402651766e-18	3.07603097754254e-16	31.0241281634427	up-regulated			MMP1	1.10007814300318	6.79069696774194	5.34483391399868	1.74808271687639e-07	8.87772075724473e-07	6.50696475831352	up-regulated
