# Supplementary material for: Identifying omic biomarkers for chronic inflammatory diseases associated with periodontitis using percolation on multi-disease gene co-expression networks
Source: Commun Med (Lond). 2026 Apr 21;6:351. doi: 10.1038/s43856-026-01591-w (PMC13284180; doi:10.1038/s43856-026-01591-w)
Supplement: Supplementary file 7 — Supplementary Data 4 [file 43856_2026_1591_MOESM7_ESM.xlsx]

## Sheet: Supplementary Data 3
The gene compositions of the omic biomarker panels for the four chronic inflammatory diseases
Periodontitis-Ulcerative Colitis			Ulcerative Colitis								Periodontitis
			logFC	AveExpr	t	P.Value	adj.P.Val	B	regulate		logFC	AveExpr	t	P.Value	adj.P.Val	B	regulate
	ComKey	CXCL5	2.70837783251231	6.62913	6.14983697463351	1.30036895269809e-08	1.12808077202778e-07	9.18936864275932	up-regulated	CXCL5	0.774851958025139	4.50917867741935	4.89585832752681	1.57146696458712e-06	6.87050232045252e-06	4.39441628412315	unchanged
		FOSB	1.2238684729064	7.07420833333333	3.91817640708412	0.000155891044932891	0.000551653264093845	0.132984399451983	up-regulated	FOSB	0.572275540321129	8.09538851612903	3.29666122365276	0.00109101582933644	0.00284117721169338	-1.78851	unchanged
		PTGR1	-0.919979	10.1236583333333	-8.7535	2.90131538103137e-14	1.02362033287013e-12	21.9543293480649	unchanged	PTGR1	-0.519783	10.2475756451613	-5.09105	6.16167714315958e-07	2.89153210159874e-06	5.29360502271581	unchanged
	top 3 ComDEGs	MMP3	5.1055829228243	9.31282592592593	12.7278889586358	2.62984858258421e-23	9.4471333400741e-21	42.4764331893627	up-regulated	MMP3	1.12679009441337	6.72635393548387	5.72025107699846	2.48792454175401e-08	1.43523091809084e-07	8.39109928736666	up-regulated
		CXCL1	3.8149367816092	10.2380435185185	14.719774389521	1.10225198658165e-27	1.45184957499246e-24	52.398758468281	up-regulated	CXCL1	1.82376912381983	10.1195210967742	13.6211858009149	1.71950019741732e-33	1.03393546870703e-30	65.3484689546592	up-regulated
		SAA1	3.64518144499178	10.0879675925926	11.2396308140486	6.11840127664747e-20	1.01797316398621e-17	34.8351061550847	up-regulated	SAA1	1.18831163930483	7.77592661290323	13.4924516738471	5.19188104745363e-33	2.3414085553754e-30	64.2571394917238	up-regulated
	top 3 DEGs	MMP3	5.1055829228243	9.31282592592593	12.7278889586358	2.62984858258421e-23	9.4471333400741e-21	42.4764331893627	up-regulated	MMP3	1.12679009441337	6.72635393548387	5.72025107699846	2.48792454175401e-08	1.43523091809084e-07	8.39109928736666	up-regulated
		SLC6A14	5.0094763546798	9.40916388888889	21.5995272481323	3.18827758758231e-41	5.0393915549326e-37	82.8679289477936	up-regulated	SLC6A14	-0.557649	7.30367664516129	-4.49937	9.62327673124826e-06	3.68174525885445e-05	2.66142074770666	unchanged
		DUOX2	4.91418834154352	9.90938981481482	17.4499810768326	2.29963142467597e-33	1.81739871492142e-29	65.233120436142	up-regulated	DUOX2	0.508166804377895	8.47022841935484	5.23420398992205	3.04517322423598e-07	1.49433840565813e-06	5.97195524013341	unchanged
	top 3 WGCNA_Key	PRRX1	3.06650771756978	8.09958518518519	12.7495046054187	2.35254390589898e-23	8.85340689919982e-21	42.5862226641615	up-regulated	PRRX1	0.0707725467556735	9.92273748387097	1.06620986250543	0.287151300847531	0.381690539826735	-6.54629	unchanged
		TIMP1	2.11540771756979	11.398987962963	16.9899239085712	1.95330895762858e-32	6.17480027685546e-29	63.1380394510531	up-regulated	TIMP1	0.729508656563834	10.3497266129032	7.49682086176522	6.79028557938079e-13	7.45980277505786e-12	18.6299855204911	unchanged
		MMP3	5.1055829228243	9.31282592592593	12.7278889586358	2.62984858258421e-23	9.4471333400741e-21	42.4764331893627	up-regulated	MMP3	1.12679009441337	6.72635393548387	5.72025107699846	2.48792454175401e-08	1.43523091809084e-07	8.39109928736666	up-regulated
Periodontitis-Crohn’s Disease			Crohn’s Disease								Periodontitis
			logFC	AveExpr	t	P.Value	adj.P.Val	B	regulate		logFC	AveExpr	t	P.Value	adj.P.Val	B	regulate
	ComKey	ATP7A	0.630043443673471	7.51395636196319	6.29516017093475	6.84751628287395e-10	2.16612273329302e-08	12.1036357230558	unchanged	ATP7A	-0.491109	6.69102216129032	-5.23982	2.96114547881164e-07	1.45547965374069e-06	5.99891092742647	unchanged
		CXCL3	1.8506704067347	6.17916390184049	6.28531542329485	7.26120341881126e-10	2.27614347458635e-08	12.0471945108046	up-regulated	CXCL3	0.708949446148295	6.26151406451613	5.62704375422912	4.07521163051572e-08	2.28655497987163e-07	7.91355625123608	unchanged
		FOS	0.639211090816339	10.2730836155419	2.94189669722194	0.00341719235002753	0.0111445895524312	-2.44853	unchanged	FOS	1.24810992843826	10.2683403225806	7.80282098392172	9.15135161067657e-14	1.14164060653523e-12	20.5927373828961	up-regulated
		HBB	2.03573411510204	11.6132285173824	7.70332151453243	7.45202544616863e-14	9.46407231663416e-12	20.9192787711149	up-regulated	HBB	0.947583531781834	12.3984120967742	7.71839495935281	1.5991750921069e-13	1.92188670796245e-12	20.0458768855377	unchanged
		HINT3	-1.02265	5.57761402249489	-7.97489	1.09203391473439e-14	1.91954643020824e-12	22.7809425865073	down-regulated	HINT3	-0.774954	4.62728112903226	-8.80192	9.3266826265443e-17	1.80132792184403e-15	27.3535894567224	unchanged
	top 5 ComDEGs	MMP1	3.60132978816326	8.88954166257669	7.53484111735882	2.39210528635786e-13	2.58227765662331e-11	19.7895727600875	up-regulated	MMP1	1.10007814300318	6.79069696774194	5.34483391399868	1.74808271687639e-07	8.87772075724473e-07	6.50696475831352	up-regulated
		MMP3	3.5814077677551	7.63887630265849	7.30091788249606	1.16913231199198e-12	9.57026222404054e-11	18.2538388189949	up-regulated	MMP3	1.12679009441337	6.72635393548387	5.72025107699846	2.48792454175401e-08	1.43523091809084e-07	8.39109928736666	up-regulated
		SOCS3	2.67663849959183	7.40565452965235	7.31672479003443	1.05153749961294e-12	8.90137654826967e-11	18.3563980856517	up-regulated	SOCS3	1.15439764146972	8.23667425806452	9.15272186095661	7.40011280176932e-18	1.70051764116072e-16	29.8448445645947	up-regulated
		CXCL1	2.43964178306123	8.7751393803681	8.11626966511599	3.94046271782983e-15	8.19996048944058e-13	23.7697259495892	up-regulated	CXCL1	1.82376912381983	10.1195210967742	13.6211858009149	1.71950019741732e-33	1.03393546870703e-30	65.3484689546592	up-regulated
		CXCL6	2.2406483132653	7.33499112678937	6.24858171218921	9.03195687176455e-10	2.70292352009874e-08	11.8372569401719	up-regulated	CXCL6	2.01458338625294	7.70670829032258	11.9183	2.98356220381585e-27	3.52648122318588e-25	51.1641895121262	up-regulated
	top 5 DEGs	DUOX2	3.75255058571429	7.70879308997955	8.25268814982856	1.45547822527521e-15	3.49153054263242e-13	24.736241796811	up-regulated	DUOX2	0.508166804377895	8.47022841935484	5.23420398992205	3.04517322423598e-07	1.49433840565813e-06	5.97195524013341	unchanged
		MMP1	3.60132978816326	8.88954166257669	7.53484111735882	2.39210528635786e-13	2.58227765662331e-11	19.7895727600875	up-regulated	MMP1	1.10007814300318	6.79069696774194	5.34483391399868	1.74808271687639e-07	8.87772075724473e-07	6.50696475831352	up-regulated
		MMP3	3.5814077677551	7.63887630265849	7.30091788249606	1.16913231199198e-12	9.57026222404054e-11	18.2538388189949	up-regulated	MMP3	1.12679009441337	6.72635393548387	5.72025107699846	2.48792454175401e-08	1.43523091809084e-07	8.39109928736666	up-regulated
		SLC13A1	-3.51938	7.72276712883436	-6.94957	1.17822976745629e-11	6.76092509750997e-10	16.0205	down-regulated	SLC13A1	-0.0128272	2.86968716129032	-0.735008	0.46288558200327	0.560063922044201	-6.84277	unchanged
		S100A8	3.51861053836733	9.75398950920245	8.75036383371097	3.4766073806254e-17	1.62291791022059e-14	28.363333923534	up-regulated	S100A8	-0.123446	14.0366683225806	-4.95182	1.20503604188095e-06	5.3699716303089e-06	4.64916874992414	unchanged
	top 5 WGCNA_Key	KLF2	0.963140855510208	8.10656033128834	4.64176891768203	4.44542681058747e-06	3.70209314717776e-05	3.71699268855565	unchanged	KLF2	0.772316852486629	8.70610696774193	10.2671176174945	1.67143050309927e-21	6.86809449781497e-20	38.1103732778218	unchanged
		RHOB	0.981327884589797	9.26502305346626	5.2634	2.12240689399648e-07	2.69545675537553e-06	6.60619766817359	unchanged	RHOB	0.138146977569312	9.09508132258065	1.71449473261851	0.0874287219116738	0.140388705230967	-5.65381	unchanged
		SH3BP5	0.388943527551021	8.48147102658487	2.5900965431251	0.00988168927980028	0.0275818579897722	-3.39342	unchanged	SH3BP5	0.227639417283056	8.71639041935484	4.4729499020455	1.08111768781037e-05	4.09797898096476e-05	2.5505009191488	unchanged
		APOLD1	1.42447971673469	7.27328824130879	5.99913773596089	3.86755360416606e-09	9.21384632429741e-08	10.4394640876724	up-regulated	APOLD1	-0.117876	8.95888	-2.46476	0.0142475464879114	0.0286268089881303	-4.11359	unchanged
		VWF	1.46142852632653	8.07101765030675	6.77292592730568	3.63972231017751e-11	1.81514661677222e-09	14.9315782179356	up-regulated	VWF	0.788989675266109	9.37538932258065	10.5434211887673	1.93766398102658e-22	9.12624557538865e-21	40.2339692999682	unchanged
Periodontitis-Alzheimer’s Disease			Alzheimer’s Disease								Periodontitis
			logFC	AveExpr	t	P.Value	adj.P.Val	B	regulate		logFC	AveExpr	t	P.Value	adj.P.Val	B	regulate
	ComKey	HBA1	-0.316427	7.80247262912821	-2.40916	0.0169218392328255	0.0307845422982067	-3.90948	unchanged	HBA1	0.822731804077215	12.4317471935484	6.29006584608106	1.06837128330968e-09	7.52532197564359e-09	11.4459487553602	unchanged
		RGS1	0.674992405998322	7.54468266807692	4.67648840318619	5.45011527936481e-06	2.38159143366517e-05	3.52235017571637	unchanged	RGS1	1.72058964158999	9.29798693548387	11.7212512218323	1.50954370240315e-26	1.54719652543468e-24	49.5642471408579	up-regulated
		DDIT4L	0.714791453954982	8.82614832401026	7.19426726332632	1.32622008427392e-11	3.98410766946141e-10	15.9662946770099	unchanged	DDIT4L	1.02350379878526	7.56598267741936	10.224640106314	2.32226046442474e-21	9.30916811505729e-20	37.7863382567629	up-regulated
		ZDHHC11	0.45791896225448	9.46380870762564	5.82791196501506	2.29786409582642e-08	2.01150148691472e-07	8.75673837234158	unchanged	ZDHHC11	-0.608177	7.11588	-4.98694	1.01887761149965e-06	4.59948279125179e-06	4.81028360343661	unchanged
	top 4 ComDEGs	RGS4	-1.41773	10.3317385644462	-7.63855	9.72423366822702e-13	4.96462410821379e-11	18.5027955480556	down-regulated	RGS4	1.37565597690782	7.9188224516129	11.3890266991459	2.26836599484209e-25	1.81057761862639e-23	46.8905744502898	up-regulated
		NEFM	-1.12128	9.98521942137436	-6.66044	2.72956758173135e-10	4.80481118277127e-09	13.0359673959809	down-regulated	NEFM	-1.29034	6.47101348387097	-12.9582	4.94603140165266e-31	1.31208030080018e-28	59.7574904121894	down-regulated
		SERPINI1	-1.10009	9.99640500118974	-6.73413	1.81233504471495e-10	3.44919341392396e-09	13.432331764859	down-regulated	SERPINI1	1.12837770340971	6.28706570967742	11.3785941827973	2.46861868907813e-25	1.95313212860879e-23	46.8071157042186	up-regulated
		PARM1	-1.0707	9.42972853910256	-7.28603	7.78392415869047e-12	2.5909576361139e-10	16.4832521948377	down-regulated	PARM1	1.06959655481388	6.63508448387097	8.64155391782984	2.91419688088625e-16	5.23076592381164e-15	26.2341597619209	up-regulated
	top 4 DEGs	SYT1	-1.41833	9.50363168604615	-6.83544	1.02770415086363e-10	2.17322484294391e-09	13.9816233468994	down-regulated	SYT1	-0.0675825	4.50476235483871	-1.35717	0.175704611794392	0.254417682786887	-6.19658	unchanged
		RGS4	-1.41773	10.3317385644462	-7.63855	9.72423366822702e-13	4.96462410821379e-11	18.5027955480556	down-regulated	RGS4	1.37565597690782	7.9188224516129	11.3890266991459	2.26836599484209e-25	1.81057761862639e-23	46.8905744502898	up-regulated
		CHGB	-1.33083	8.94365673228205	-7.46298	2.75769813044235e-12	1.11250081436823e-10	17.4904456585844	down-regulated	CHGB	0.0791648174875217	3.68490629032258	3.34488882527137	0.000923361295411929	0.00243908543094681	-1.63436	unchanged
		STXBP1	-1.26408	9.04790775328205	-7.57441	1.4250863309166e-12	6.58674902149651e-11	18.1315372694111	down-regulated	STXBP1	0.030004440435385	7.37836632258065	0.630290680148654	0.528964741483547	0.621975242862415	-6.91391	unchanged
	top 4 WGCNA_Key	PLXNB1	0.892417054002948	9.06322081643077	9.51752053543427	7.12855568357656e-18	6.40659140517878e-15	30.0128331408306	unchanged	PLXNB1	-0.227327	7.80711161290323	-2.74007	0.00649554968854898	0.0142613154697496	-3.41481	unchanged
		PTBP1	0.59050319086052	10.4184446791538	9.24418237032295	4.24710403129825e-17	1.99618399133309e-14	28.2733122733594	unchanged	PTBP1	-0.187407	9.79356709677419	-4.99032	1.00250070751167e-06	4.53235846185541e-06	4.82584537289506	unchanged
		TMEM150A	0.503582515324958	7.8730029389641	10.1991563181957	7.72765293382352e-20	1.88074878021883e-16	34.4243337046294	unchanged	TMEM150A	0.107443738649344	5.47946087096774	2.42291151018275	0.0159643428559045	0.0316804195209336	-4.21361	unchanged
		MCM7	0.773756327979703	8.7013272124359	10.2009936820446	7.63300517284308e-20	1.88074878021883e-16	34.4363516851561	unchanged	MCM7	-0.276018	8.30233638709677	-5.03522	8.07724609925557e-07	3.71982237386957e-06	5.03338033303505	unchanged
Periodontitis-Parkinson’s Disease			Parkinson’s Disease								Periodontitis
			logFC	AveExpr	t	P.Value	adj.P.Val	B	regulate		logFC	AveExpr	t	P.Value	adj.P.Val	B	regulate
	ComKey	ARG1	0.325918161833983	5.53470250896057	3.41785662162296	0.00067706130713163	0.0235327724842919	-0.583917	unchanged	ARG1	-1.62564	5.83493135483871	-9.20179	5.16877624662381e-18	1.22361620358067e-16	30.1978062734772	down-regulated
		GYS2	-0.063128	2.31271326164875	-3.27922	0.00110560234635697	0.0313584288143607	-1.01536	unchanged	GYS2	-0.321621	4.61273470967742	-2.80403	0.00536240007260353	0.0120089801253501	-3.24236	unchanged
		INHBE	-0.0746734	2.36532437275986	-3.73418	0.000207612382410018	0.0118403726135198	0.464288974853091	unchanged	INHBE	0.421139043839075	3.51880077419355	5.31642472156874	2.01759881111576e-07	1.01691715433689e-06	6.36868672556682	unchanged
		PRKY	0.253802742593951	4.07830286738351	3.33018127395608	0.000925058390911115	0.0281178182310993	-0.858762	unchanged	PRKY	-0.214258	4.92551093548387	-2.90486	0.0039359704691381	0.00906897065944338	-2.96283	unchanged
		TNFRSF9	0.205481398513556	5.77137992831541	4.24618288774328	2.54592199365915e-05	0.00406423777377145	2.3464705115944	unchanged	TNFRSF9	0.371429321065608	4.83222909677419	6.11175440926679	2.93004907926822e-09	1.94893640637609e-08	10.4654234917642	unchanged
	top 5 ComDEGs	ARG1	0.325918161833983	5.53470250896057	3.41785662162296	0.00067706130713163	0.0235327724842919	-0.583917	unchanged	ARG1	-1.62564	5.83493135483871	-9.20179	5.16877624662381e-18	1.22361620358067e-16	30.1978062734772	down-regulated
		DOK3	0.215226525698725	9.97255017921147	4.16556189113577	3.59679889705188e-05	0.0049153526745393	2.03505389127857	unchanged	DOK3	1.0306262282759	6.40949080645161	10.6822962728907	6.4955014296796e-23	3.35737393381061e-21	41.3113796731074	up-regulated
		FCRL5	-0.189347	6.2355017921147	-3.19534	0.00147534600384166	0.0368804866704129	-1.26808	unchanged	FCRL5	1.64221740393289	7.82166029032258	11.7946060892635	8.26535368654139e-27	9.19787128388834e-25	50.1586171686023	up-regulated
		CORO1A	0.188547702292475	11.3054551971326	3.68705103575541	0.000248971016598439	0.0132870760975038	0.30253793688204	unchanged	CORO1A	1.06319300980216	7.6972675483871	11.3533878805273	3.02809234866822e-25	2.34436729088524e-23	46.6055979123181	up-regulated
		NCF4	0.184074259394967	10.3184121863799	3.45448209770872	0.000593113878422704	0.0217086296335673	-0.467079	unchanged	NCF4	1.15948411329605	7.16246	12.5580750226188	1.44832614314899e-29	2.63902578750148e-27	56.4232775459597	up-regulated
	top 5 DEGs	XIST	-1.31939	7.60516129032258	-3.77248	0.000178854426145943	0.0110710853629852	0.597207432360821	down-regulated	XIST	-0.0673807	8.21660722580645	-0.127115	0.89893069947675	0.926377501975034	-7.1037	unchanged
		RPS4Y1	0.933706270281589	7.50020250896057	3.53237425068643	0.000445832545179195	0.0187731724430691	-0.214642	unchanged	RPS4Y1	-0.217518	8.55331932258064	-0.577427	0.564066861316085	0.65321962581247	-6.94569	unchanged
		TUBB2A	-0.672275	7.06145878136201	-3.369	0.000806345331143391	0.0258974099647391	-0.73792	unchanged	TUBB2A	-0.726714	11.4828141935484	-11.138	1.72202122182806e-24	1.16342849515193e-22	44.8910773294838	unchanged
		DDX3Y	0.622103360200986	4.03794623655914	3.33555721812835	0.000907700812907229	0.0277996858472555	-0.842107	unchanged	DDX3Y	-0.148394	5.91657429032258	-0.43736	0.662152368315913	0.73844409365052	-7.01646	unchanged
		KDM5D	0.533107798597296	4.67382437275986	3.10713546115243	0.00198492352396025	0.044982456593868	-1.52702	unchanged	KDM5D	0.218395930001805	6.05130348387097	0.814514301195338	0.415970246827523	0.514515035828421	-6.7815	unchanged
	top 5 WGCNA_Key	CDK14	-0.205295	6.27005376344086	-2.72885	0.00655538613915592	0.0921688313049365	-2.55799	unchanged	CDK14	1.10078860965783	6.93489422580645	13.2716607497501	3.43328854178066e-32	1.29027275010794e-29	62.3916835548913	up-regulated
		GALNT9	-0.101539	5.43637455197133	-2.16201	0.0310405131823627	0.222463177312928	-3.85866	unchanged	GALNT9	0.0360356407480946	5.95253364516129	0.546109167207349	0.585380301280578	0.671863285283473	-6.96321	unchanged
		GPT	-0.160043	6.67414336917563	-3.21139	0.00139679671257676	0.0359954512831032	-1.22022	unchanged	GPT	0.0505447405135673	5.90498938709677	1.01161905484282	0.312502349180833	0.40870223134003	-6.60262	unchanged
		CELA2B	-0.0939338	4.10202867383513	-2.04519	0.0413034213328288	0.259607114084634	-4.08996	unchanged	CELA2B	0.165479672259305	3.96421912903226	3.63547565280909	0.000324328125428422	0.000941663456398407	-0.661757	unchanged
		NKX1-1	-0.126331	5.91070967741936	-2.0205	0.0438072896908229	0.267424601940018	-4.13722	unchanged	NKX1-1	0.169220624210717	5.85807625806452	2.84486356774841	0.00473610299239691	0.0107356825684654	-3.13029	unchanged
