# Supplementary material for: Identifying omic biomarkers for chronic inflammatory diseases associated with periodontitis using percolation on multi-disease gene co-expression networks
Source: Commun Med (Lond). 2026 Apr 21;6:351. doi: 10.1038/s43856-026-01591-w (PMC13284180; doi:10.1038/s43856-026-01591-w)
Supplement: Supplementary file 8 — Supplementary Data 5 [file 43856_2026_1591_MOESM8_ESM.xlsx]

## Sheet: Data for Figure 1
Data for Figure 1. Edge list of the multiplex disease network for periodontitis and ulcerative colitis.
periodontitis layer			UC layer			id gene name
node1	node2		node1	node2		node id	symbol name
54	377		54	204		1	IGHD
75	82		16	377		2	IGHM
54	204		54	377		3	IGHA1
45	57		64	413		4	IGLJ3
263	460		363	394		5	SPAG4
141	267		304	466		6	CXCL6
6	13		246	383		7	IRF4
16	161		119	136		8	CD79A
304	322		204	377		9	CXCR4
249	472		83	178		10	SLAMF7
219	267		135	441		11	CD27
388	413		178	301		12	KLHL6
9	241		387	404		13	CXCL1
9	16		1	3		14	DERL3
362	411		194	313		15	TAGAP
189	229		39	313		16	RGS1
211	428		210	466		17	FKBP11
92	295		16	54		18	CHST2
347	434		127	167		19	LAX1
217	363		16	204		20	CPNE5
280	351		235	377		21	CYTIP
34	82		39	326		22	FCRL5
235	433		141	267		23	CD38
91	167		134	241		24	EAF2
120	187		4	127		25	C16orf54
40	275		385	451		26	PTP4A3
212	347		417	433		27	MMP7
1	3		91	127		28	HLA-DOB
107	201		358	377		29	XBP1
13	267		218	235		30	EVI2B
16	131		59	254		31	SELL
330	366		2	39		32	PNOC
373	384		332	363		33	ZBP1
201	284		27	460		34	MMP12
204	377		89	235		35	ICAM2
121	457		145	384		36	GLCCI1
99	287		212	410		37	IL10RA
138	432		122	254		38	RGS4
278	324		326	429		39	IGLV4-60
410	472		221	241		40	C4A
226	249		226	326		41	TDO2
219	351		126	384		42	PIM2
247	457		201	347		43	CXCL13
301	319		200	296		44	MS4A1
166	472		178	433		45	FCGR3B
101	253		1	64		46	ITGAL
224	351		62	210		47	FCGR2B
99	249		122	210		48	EPB41L4B
4	91		235	460		49	CD19
403	457		297	313		50	STAP1
99	325		75	82		51	BTG2
38	289		39	460		52	P2RY8
64	296		171	219		53	SAMSN1
40	378		304	445		54	FOS
175	404		81	333		55	HCLS1
259	266		235	383		56	SELE
172	404		241	377		57	FCGR3A
43	157		4	167		58	CSF2RB
196	283		246	297		59	PECAM1
27	384		313	435		60	SAA1
427	460		64	474		61	COL15A1
414	457		254	473		62	SLC16A9
367	453		210	304		63	C3
379	429		122	439		64	ABCA12
335	355		433	449		65	FCRLA
219	405		27	122		66	CD53
141	196		89	135		67	SRGN
301	375		212	413		68	SOCS3
83	413		39	420		69	JAK3
39	249		414	460		70	MAMDC2
2	4		27	296		71	RAC2
82	246		2	81		72	SFMBT2
291	344		212	383		73	PAQR5
256	449		441	473		74	SERPINI1
343	455		212	297		75	MMP3
301	473		39	219		76	RORA
217	301		371	474		77	EGFL6
139	205		1	99		78	ARHGAP9
211	264		27	210		79	LY96
235	369		145	449		80	FUT8
41	196		2	297		81	CD177
6	388		332	460		82	MMP1
41	77		83	120		83	CCL18
226	357		73	272		84	COBL
310	322		201	210		85	MEI1
362	384		73	194		86	CCDC69
190	287		159	345		87	FCN1
83	337		64	91		88	ANXA6
69	356		4	91		89	CFI
159	402		119	297		90	FPR1
60	406		319	466		91	IGLC1
122	472		60	122		92	SLC2A3
16	241		218	301		93	IL16
171	384		178	210		94	DOCK2
42	204		81	114		95	CORO1A
265	378		241	458		96	FER1L4
252	434		274	326		97	COL4A1
210	474		127	301		98	ST8SIA4
120	217		313	384		99	MME
44	259		212	466		100	LOXL2
101	245		235	281		101	PROK2
127	167		91	441		102	GPR160
171	294		252	433		103	DOK3
284	375		227	382		104	SASH3
75	190		136	235		105	ANK3
102	259		39	375		106	EXPH5
249	354		62	362		107	IL1B
316	318		194	383		108	TGM2
73	187		122	145		109	ANKRD29
259	431		227	474		110	NEBL
6	70		140	394		111	AKAP2
120	268		2	212		112	ST3GAL1
140	330		171	297		113	KCNN3
161	186		81	409		114	CWH43
413	433		375	472		115	CTSH
56	259		126	183		116	PLCG2
38	257		270	313		117	CD37
64	246		135	313		118	GABBR1
257	326		9	241		119	AMPD1
170	316		62	290		120	FNDC1
199	301		81	469		121	APLNR
118	301		40	361		122	VNN1
326	449		363	388		123	PTGDS
48	434		230	374		124	GPSM3
81	358		183	390		125	PRKCB
246	366		2	401		126	HPGD
120	312		219	252		127	IGKC
249	433		428	474		128	HSD11B1
174	193		13	267		129	CD93
135	338		235	433		130	TXNDC15
163	253		171	307		131	CD69
27	34		27	361		132	OLFML2B
154	455		349	435		133	APBB1IP
221	440		263	460		134	ISG20
360	417		80	220		135	SERPINA1
282	335		59	361		136	ALDH1L2
159	345		252	471		137	PRDX4
106	316		304	474		138	MMP9
34	206		60	385		139	VCAN
235	312		38	39		140	IGLV6-57
422	437		108	159		141	CXCL2
229	348		307	474		142	ELMO1
297	344		59	297		143	CD180
316	321		70	212		144	ZNF57
389	428		270	276		145	MPP7
259	443		311	390		146	SLA
206	331		167	301		147	PTPRC
107	351		73	443		148	RHOH
249	282		16	283		149	WIPF1
221	377		108	345		150	BCAT1
91	127		373	441		151	CD48
449	469		64	172		152	NHSL1
284	358		73	399		153	IFNAR2
402	433		27	135		154	ITGA8
259	321		157	318		155	PLXNC1
81	364		235	301		156	CD79B
221	461		64	210		157	CCL19
150	386		121	246		158	MICB
77	157		13	141		159	CBR3
75	356		135	159		160	RUNX3
48	210		334	474		161	RGS2
206	226		1	377		162	SLC7A7
194	201		145	332		163	VNN2
221	241		81	195		164	ADAM12
27	108		174	193		165	NID1
27	301		210	229		166	TNFAIP6
40	323		136	435		167	IGHG1
81	238		84	441		168	LCK
118	210		332	394		169	GYPC
332	411		73	254		170	LYN
196	351		200	219		171	PKHD1L1
308	429		159	431		172	KYNU
367	372		384	439		173	VAV3
39	433		219	235		174	FCGR2C
106	216		122	270		175	CDHR1
301	460		112	122		176	DOCK8
70	332		39	362		177	C5AR1
40	226		5	96		178	IGF2
229	356		115	121		179	BANK1
220	405		466	474		180	TRBC1
82	322		326	377		181	ARHGAP15
45	245		154	347		182	KDR
148	186		119	362		183	GRAMD1C
119	249		1	460		184	SLFN11
187	196		263	313		185	G0S2
210	372		62	394		186	PDE4B
231	461		212	325		187	CFB
26	301		257	420		188	SERPINB9
213	333		146	241		189	SELP
220	284		139	313		190	IL24
229	468		54	460		191	FAM20A
			211	304		192	MGP
			39	304		193	FCGR2A
			221	283		194	SLC7A11
			221	433		195	PPP1R14C
			91	254		196	IL6
			109	259		197	ACAP1
			2	470		198	EBF1
			164	301		199	RASSF2
			40	122		200	AHNAK2
			110	278		201	IL1A
			409	446		202	PTPN7
			127	460		203	PIK3AP1
			326	463		204	EGR1
			433	473		205	IGDCC4
			60	301		206	CHST11
			161	211		207	TIE1
			80	232		208	VWF
			89	474		209	NCKAP1L
			398	474		210	SERPINB7
			119	282		211	GZMK
			400	474		212	POU2F3
			83	219		213	CHST15
			210	400		214	NCF2
			303	460		215	CDH5
			27	473		216	CREB3L2
			230	307		217	CSRP2
			183	311		218	PANK1
			154	246		219	CXCL5
			171	210		220	ADA
			34	433		221	KLF2
			87	326		222	ARHGDIB
			135	187		223	GMFG
			122	404		224	BCL2A1
			183	330		225	SELPLG
			195	311		226	GZMB
			29	137		227	HLA-DMA
			39	404		228	CD52
			132	431		229	PLA1A
			200	273		230	SLC16A6
			81	204		231	ENTPD1
			39	357		232	TRPS1
			39	64		233	NAPSB
			2	474		234	ENG
			282	393		235	UGT2B17
			220	441		236	GPR65
			235	332		237	CDKN2B
			39	429		238	RGS5
			114	311		239	ARHGAP25
			120	374		240	CCDC88A
			317	394		241	TSC22D3
			1	137		242	TFPI
			27	410		243	TBC1D10C
			158	387		244	BTK
			273	354		245	CSF3R
			108	188		246	DEFB1
			410	446		247	LBH
			80	216		248	ITGB2
			211	428		249	CHI3L2
			150	161		250	INHBA
			301	363		251	TIMP1
			178	409		252	OLFM1
			317	384		253	AQP9
			41	161		254	TUBB2A
			246	439		255	LCP1
			38	424		256	CALCRL
			161	363		257	TGFB3
			252	387		258	APOBEC3G
			351	429		259	CR2
			27	118		260	PCDH17
			2	217		261	PDGFRB
			212	334		262	LAPTM5
			70	441		263	RGS18
			154	307		264	CD2
			307	426		265	ADAMTS9
			422	459		266	LCP2
			27	433		267	CXCL3
			394	441		268	FBN1
			210	311		269	XK
			351	381		270	CRELD2
			219	459		271	FAM20C
			122	350		272	FXYD5
			140	472		273	RAMP3
			190	196		274	TEK
			161	188		275	VCAM1
			83	210		276	SLC17A9
			249	433		277	SYNE1
			290	334		278	FAM110C
			83	321		279	FSTL1
			307	326		280	PTGS2
			296	378		281	RHOJ
			26	74		282	CYP27C1
			332	384		283	ADAMTS1
			135	296		284	PHLDA1
			178	326		285	GJC1
			301	313		286	CHN1
			112	182		287	TSPAN11
			163	460		288	MLKL
			154	171		289	NRCAM
			44	259		290	CNKSR3
			304	461		291	MNDA
			212	246		292	TPST2
			273	367		293	COL6A2
			2	326		294	KMO
			297	388		295	SLC2A14
			157	211		296	ARHGEF37
			41	205		297	GPX7
			112	142		298	TGFB1
			157	313		299	CYTH4
			235	254		300	ICAM1
			110	463		301	H19
			56	404		302	ATP8B2
			119	423		303	CMTM7
			34	219		304	ANKRD22
			1	254		305	IMPA2
			142	227		306	LDB2
			349	377		307	OSBPL1A
			2	290		308	CTHRC1
			73	384		309	PPP1R16B
			333	387		310	COL4A4
			73	74		311	PPP2R3A
			27	120		312	IGFBP5
			64	345		313	LANCL3
			167	229		314	MMP2
			218	305		315	CADM1
			64	161		316	IL7R
			39	301		317	GRTP1
			64	473		318	CCR7
			296	345		319	PLA2G7
			118	297		320	INPP5D
			280	377		321	CCR1
			51	54		322	S1PR3
			54	221		323	MIAT
			381	433		324	SH3RF2
			27	230		325	PIK3R3
			3	433		326	GNLY
			410	435		327	C1S
			219	379		328	TNFRSF1B
			235	391		329	TFAP2C
			235	316		330	C1orf115
			240	435		331	IKZF1
			101	253		332	ME1
			212	298		333	SEC14L1
			282	290		334	PTPN21
			241	439		335	CLEC1A
			275	387		336	SLC22A23
			320	394		337	PLXDC1
			212	267		338	ESAM
			110	390		339	FAP
			254	350		340	CFH
			107	201		341	MYO1F
			200	410		342	VAMP1
			120	457		343	SNX20
			218	435		344	P2RY13
			165	235		345	ASS1
			158	446		346	ENTPD5
			38	159		347	LRP4
			122	219		348	VAV1
			135	385		349	FADS1
			301	381		350	KDELR3
			200	362		351	CCL3
			109	474		352	MAP4K1
			241	275		353	BTN3A3
			347	353		354	SULF1
			41	400		355	SLAMF6
			347	374		356	GIMAP4
			87	356		357	CD300A
			1	338		358	EGR3
			12	39		359	NLRC3
			200	326		360	NIPSNAP3A
			2	154		361	FILIP1L
			318	408		362	TPRG1
			246	371		363	SERPINB5
			44	235		364	AIM2
			441	459		365	CALU
			134	374		366	ECSCR
			132	246		367	RAMP2
			121	466		368	BASP1
			130	435		369	FCRL3
			195	441		370	TLR8
			212	361		371	MEOX1
			157	466		372	CD34
			64	229		373	IKBIP
			410	433		374	SLC39A2
			41	337		375	CHP2
			85	241		376	TMEM154
			296	304		377	FOSB
			60	200		378	TM4SF18
			39	221		379	ALPK2
			2	446		380	GIMAP8
			190	307		381	TBXAS1
			200	313		382	HLA-DRA
			127	200		383	FCGRT
			212	390		384	AKR1B10
			110	246		385	DUOXA1
			324	411		386	FMNL1
			62	378		387	GHR
			83	351		388	SLC6A14
			64	164		389	CD3D
			64	417		390	CA12
			154	315		391	CSGALNACT1
			349	404		392	TNFSF13B
			39	373		393	PAPLN
			210	379		394	SDR16C5
			250	460		395	SH2D3C
			353	417		396	DDR2
			235	435		397	RAB40C
			76	135		398	PPM1M
			3	4		399	KLHL5
			349	433		400	CPXM1
			274	383		401	TFEC
			159	378		402	EPHX2
			96	288		403	KCNJ8
			111	435		404	SLC1A1
			173	183		405	TMC8
			7	302		406	GPR183
			62	227		407	ARHGAP29
			260	265		408	LEF1
			39	246		409	EPHA3
			301	347		410	TSPAN18
			64	195		411	SHROOM3
			241	283		412	TCEA3
			126	326		413	DEFB4A
			283	307		414	CYBB
			1	290		415	THY1
			114	157		416	CDH11
			290	377		417	SLITRK6
			122	249		418	GALNT12
			64	461		419	CCDC80
			221	347		420	EML1
			43	157		421	VIM
			1	363		422	IGSF9
			62	307		423	IFITM2
			126	404		424	STC1
			439	469		425	CD86
			254	361		426	LOXL1
			63	157		427	PODXL
			175	219		428	CST7
			39	40		429	KLHDC7B
			142	247		430	SATB2
			118	353		431	IRF1
			142	330		432	SLAMF8
			218	388		433	PTGR1
			274	449		434	GPRIN2
			70	301		435	GPRC5B
			194	433		436	ARFGAP3
			218	400		437	IL21R
			211	356		438	PLEKHO1
			178	439		439	SCNN1B
			73	307		440	DRAM1
			76	447		441	KLK11
			460	472		442	LILRB1
			132	304		443	MYH10
			221	377		444	BIRC3
			122	155		445	STAT4
			390	422		446	COL14A1
			162	383		447	ERG
			237	422		448	PAX5
			363	474		449	P2RY1
			80	142		450	TLR1
			3	127		451	DUOX2
			134	466		452	FZD5
			47	466		453	ITGA5
			145	466		454	STAP2
			210	381		455	ITGAX
			290	383		456	RAPGEFL1
			183	445		457	TMEM200C
			195	212		458	SH3PXD2B
			388	451		459	TMTC1
			112	120		460	PF4
			81	417		461	SOCS1
			150	241		462	POU2F2
			313	458		463	SGMS1
			283	311		464	C1R
			81	308		465	SPARCL1
			16	122		466	VLDLR
			39	60		467	LST1
			83	301		468	SYT11
			119	301		469	C2orf88
			72	394		470	CYYR1
			434	469		471	PRKAR2B
			3	178		472	PHOSPHO2
			219	466		473	AGPAT4
			1	473		474	LYPD6B
			17	270		475	DCN
			375	459
			235	353
			183	353
			159	252
			11	378
			54	141
			381	463
			1	159
			194	205
			210	333
			180	389
			283	457
			92	295
			353	431
			218	361
			311	449
			2	457
			431	435
			200	235
			172	384
			43	44
			23	326
			1	394
			68	474
			282	287
			372	378
			119	171
			426	443
			109	459
			350	463
			120	426
			183	449
			159	194
			246	289
			235	370
			206	466
			105	183
			182	378
			326	356
			167	211
			154	340
			108	165
			10	119
			73	276
			2	315
			158	361
			2	211
			272	347
			130	307
			178	229
			330	390
			81	346
			219	441
			419	446
			265	288
			145	410
			201	313
			183	210
			204	358
			214	467
			127	313
			54	188
			188	301
			457	471
			344	362
			171	473
			62	187
			326	358
			195	252
			2	362
			374	394
			120	378
			354	415
			275	466
			1	387
			7	38
			39	384
			27	183
			313	333
			229	329
			218	257
			158	167
			118	364
			99	459
			109	167
			413	428
			205	229
			290	312
			246	315
			318	404
			157	259
			2	347
			2	120
			127	211
			68	204
			297	340
			3	332
			283	460
			70	435
			296	434
			188	297
			122	235
			2	307
			27	140
			246	306
			41	475
			235	451
			41	361
			62	381
			201	351
			56	83
			433	458
			62	89
			91	109
			2	130
			83	304
			171	417
			297	307
			118	193
			159	312
			119	218
			6	219
			235	374
			109	468
			254	330
			195	460
			290	394
			355	435
			178	420
			1	219
			338	459
			43	259
			350	394
			371	372
			159	296
			7	219
			388	474
			16	161
			390	441
			218	457
			230	413
			187	441
			26	417
			200	404
			91	460
			235	459
			114	175
			283	361
			301	461
			178	387
			429	441
			387	402
			120	466
			16	127
			384	417
			338	444
			64	344
			110	307
			301	316
			190	235
			457	460
			3	472
			123	374
			219	310
			76	154
			144	254
			110	417
			210	219
			12	449
			351	426
			443	474
			246	423
			6	301
			281	384
			297	361
			190	296
			326	390
			178	474
			30	80
			1	139
			118	431
			211	375
			378	394
			2	119
			161	354
			278	433
			137	270
			201	433
			241	387
			2	235
			60	119
			204	221
			83	428
			33	431
			6	390
			27	62
			120	379
			157	276
			282	307
			73	87
			274	403
			310	466
			161	283
			460	469
			82	313
			345	472
			431	444
			2	407
			81	349
			2	283
			2	219
			114	195
			114	200
			304	404
			192	246
			232	254
			337	460
			307	413
			238	307
			332	420
			70	400
			219	428
			211	369
			73	324
			80	433
			135	473
			347	473
			307	349
			123	446
			81	332
			105	246
			158	474
			114	441
			59	374
			122	287
			1	249
			74	329
			159	470
			108	297
			264	389
			183	360
			39	166
			62	219
			319	401
			27	287
			64	290
			2	332
			87	135
			81	439
			1	83
			161	241
			212	265
			109	119
			127	270
			307	431
			39	204
			122	296
			87	218
			246	283
			80	431
			345	441
			126	330
			81	423
			99	282
			378	399
			235	417
			137	235
			113	313
			219	345
			183	297
			390	409
			182	256
			229	252
			64	420
			282	449
			361	364
			252	275
			6	178
			119	407
			127	326
			5	241
			39	218
			381	428
			359	363
			230	447
			319	432
			307	344
			217	367
			73	284
			56	282
			344	357
			76	472
			135	161
			105	351
			81	190
			110	212
			241	260
			83	110
			26	444
			229	246
			305	326
			282	285
			115	153
			235	338
			219	375
			59	112
			40	274
			211	338
			114	474
			81	406
			205	282
			122	187
			304	439
			12	135
			9	433
			183	394
			181	474
			99	312
			212	302
			313	361
			296	428
			60	140
			75	313
			212	294
			165	189
			235	324
			429	432
			237	444
			89	187
			167	473
			394	449
			97	100
			87	237
			235	473
			194	417
			235	346
			89	353
			238	403
			83	212
			183	187
			313	441
			8	167
			188	307
			358	361
			301	390
			73	311
			235	246
			40	206
			205	435
			256	263
			74	119
			311	335
			363	461
			187	474
			159	206
			374	466
			204	235
			180	264
			64	404
			73	409
			297	425
			96	304
			235	340
			77	99
			2	429
			171	466
			41	201
			134	387
			265	294
			115	375
			2	140
			114	428
			134	444
			112	315
			145	371
			119	165
			313	337
			204	388
			110	362
			2	435
			178	283
			110	383
			47	178
			353	433
			80	274
			64	300
			332	461
			76	321
			64	190
			39	74
			161	183
			128	138
			167	235
			137	212
			226	428
			24	373
			47	254
			1	322
			122	444
			73	374
			296	472
			40	459
			25	463
			43	313
			241	307
			73	154
			235	390
			238	446
			301	391
			73	466
			2	473
			114	472
			282	338
			196	351
			70	246
			162	433
			179	297
			325	441
			87	341
			41	77
			384	390
			259	448
			270	417
			99	325
			119	198
			119	337
			469	474
			417	435
			82	460
			361	388
			319	374
			211	252
			142	313
			70	340
			72	118
			122	449
			296	370
			81	164
			461	474
			301	405
			278	441
			119	306
			246	364
			73	135
			195	354
			39	54
			183	375
			260	433
			283	469
			213	235
			178	287
			39	391
			70	312
			62	237
			127	466
			307	334
			276	394
			40	135
			171	235
			47	72
			162	458
			235	238
			217	433
			194	466
			354	460
			221	429
			200	450
			108	171
			319	357
			374	432
			81	96
			132	394
			132	210
			210	254
			138	466
			122	267
			1	91
			73	357
			383	463
			251	304
			43	212
			84	126
			305	444
			296	460
			218	429
			161	394
			187	296
			34	270
			315	329
			173	235
			99	219
			301	466
			115	332
			1	304
			38	345
			2	345
			409	471
			109	171
			60	211
			164	188
			109	394
			256	466
			441	474
			274	470
			130	183
			112	444
			122	363
			83	400
			220	304
			2	270
			81	286
			1	118
			130	276
			25	210
			219	420
			347	451
			304	460
			313	364
			99	178
			75	254
			73	267
			337	373
			6	375
			427	441
			146	304
			376	472
			246	472
			145	218

## Sheet: Data for Figure 2
Data for Figure 2.Expression matrices of the ComKey gene set in ulcerative colitis and periodontitis.
Expression matrix of ComKey genes in periodontitis
gene_symbol	GSM404005	GSM404006	GSM404007	GSM404008	GSM404009	GSM404010	GSM404011	GSM404012	GSM404013	GSM404014	GSM404015	GSM404016	GSM404017	GSM404018	GSM404019	GSM404020	GSM404021	GSM404022	GSM404023	GSM404024	GSM404025	GSM404026	GSM404027	GSM404028	GSM404029	GSM404030	GSM404031	GSM404032	GSM404033	GSM404034	GSM404035	GSM404036	GSM404037	GSM404038	GSM404039	GSM404040	GSM404041	GSM404042	GSM404043	GSM404044	GSM404045	GSM404046	GSM404047	GSM404048	GSM404049	GSM404050	GSM404051	GSM404052	GSM404053
PTGR1	9.52037	8.56715	9.73673	9.91391	9.89844	10.257	9.23581	10.3042	9.63757	11.0168	10.7957	10.9051	9.71537	9.11458	10.1219	10.6185	10.8405	10.9516	11.3437	11.0843	11.7514	10.51	10.0523	11.3331	10.5794	10.538	11.2754	9.53294	9.30707	11.1826	10.9971	11.3153	10.1733	10.2612	10.6223	10.6087	10.3117	10.2547	10.0644	9.8716	10.8569	11.0433	10.3144	10.9547	11.3546	10.3269	10.2414	10.1663	10.7813
FOSB	8.54227	6.56444	8.79494	8.65957	8.89986	10.2022	7.01119	9.8302	5.9542	8.71156	7.64536	9.14732	5.23999	9.6498	9.87214	8.08827	7.06814	7.32827	7.25902	9.47364	7.42918	6.43084	6.40196	6.57008	9.14445	10.1915	7.52611	7.19711	8.68711	8.58203	8.33236	5.85665	9.31313	7.5801	6.49675	8.77871	7.33752	9.32475	6.16431	6.51046	6.20301	5.91253	7.28675	8.05794	6.43684	7.4018	9.33995	7.22475	10.1271
CXCL5	3.92749	4.79872	4.64021	5.30164	3.97488	3.70715	8.19174	3.34132	6.681	3.89146	4.52233	3.8103	4.87929	4.09965	3.69344	4.59987	5.02792	5.65039	3.72049	3.52371	3.44705	4.10712	6.03591	3.76592	3.59945	3.61818	3.02613	6.31409	3.97613	4.1212	3.52317	4.11911	4.00208	3.74488	3.51225	3.87189	4.60364	3.49681	4.0006	3.92699	3.79834	3.8929	4.83989	3.4986	3.03936	5.21691	6.11636	4.9048	5.93032
Expression matrix of ComKey genes in UC
gene_symbol	GSM2332098	GSM2332099	GSM2332100	GSM2332101	GSM2332102	GSM2332103	GSM2332104	GSM2332105	GSM2332106	GSM2332107	GSM2332108	GSM2332109	GSM2332110	GSM2332111	GSM2332112	GSM2332113	GSM2332114	GSM2332115	GSM2332116	GSM2332117	GSM2332118	GSM2332119	GSM2332120	GSM2332121	GSM2332122	GSM2332123	GSM2332124	GSM2332125	GSM2332126	GSM2332127	GSM2332128	GSM2332129	GSM2332130	GSM2332131	GSM2332132	GSM2332133	GSM2332134	GSM2332135	GSM2332136	GSM2332137	GSM2332138	GSM2332139	GSM2332140	GSM2332141	GSM2332142	GSM2332143	GSM2332144	GSM2332145	GSM2332146
PTGR1	11.0209	11.0712	11.0479	10.7795	10.8922	11.5505	11.2873	11.117	10.589	11.0686	10.7647	9.9566	10.7795	9.3629	9.74	10.5695	11.1439	10.9973	11.349	12.0828	10.9895	10.1466	9.8536	10.1971	9.7301	9.3918	9.2784	10.2905	9.927	10.0064	9.4169	9.9929	9.7741	10.1952	10.0895	10.2012	9.5187	9.4928	10.0622	10.1911	9.942	10.3831	9.7212	9.8884	10.0986	9.6967	9.2369	9.9309	10.4331
FOSB	6.5327	5.5309	5.5971	6.2008	7.9777	4.8461	6.4636	5.7325	6.8034	5.6087	6.1858	6.7604	6.0707	6.1548	6.4141	6.5163	5.3044	6.0805	5.9292	4.9752	6.1697	9.7152	7.1552	5.7945	9.9906	7.0965	6.8639	6.2119	8.8727	8.7544	9.028	5.0869	5.9165	6.2257	4.8747	9.1611	7.7791	9.4288	9.7176	5.9182	6.5659	7.1025	8.7079	7.0192	8.9258	9.697	8.3966	6.6157	5.2882
CXCL5	3.7899	4.7177	6.7218	3.4804	3.4905	3.3236	3.5384	4.1226	5.0413	3.6652	5.0378	5.8965	4.0395	4.9124	4.5633	5.5119	4.2423	4.7162	3.7954	4.1086	4.6796	8.6284	8.9504	4.0502	5.0673	7.4597	4.1137	5.4649	5.4503	6.9838	9.8304	5.1699	7.0952	7.9601	3.9754	7.2861	8.2584	9.4857	3.5514	6.4682	7.0438	7.4306	9.0033	6.2965	9.0525	3.6352	10.4889	10.1874	3.87
Detailed t‑test statistics for Figure 2b
Dataset	Gene Name	t	df	P_value	CI_lower	CI_upper	Cohen_d
UC1	PTGR1	-6.69077	24.1512	6.19404e-07	-1.20367	-0.636287	-2.11282
UC1	CXCL5	9.43514	74.3	2.42529e-14	2.13645	3.2803	1.47373
UC1	FOSB	5.74046	65.0821	2.68298e-07	0.798088	1.64965	0.939341
P1	PTGR1	-5.30324	118.08	5.38067e-07	-0.713873	-0.325694	-0.690863
P1	CXCL5	6.1559	171.871	5.10959e-09	0.526399	1.02331	0.663816
P1	FOSB	3.01423	98.7172	0.00327443	0.195542	0.949009	0.44694
[truncated: 261 more columns]

## Sheet: Data for Figure 3
Data for Figure 3. Differential expression results of CXCL5⁺ versus CXCL5⁻ fibroblast cells in UC.
Differentially expressed genes in UC
gene symbol	p_val	avg_log2FC	pct.1	pct.2	p_val_adj	Significance
CXCL5	0	16.9554917854568	1	0	0	Upregulated
FTH1	1.99795027308369e-205	2.66109060772744	0.995	0.978	1.43029264149515e-200	Upregulated
CXCL6	4.28540394014063e-148	5.00764017276571	0.781	0.075	3.06783497266787e-143	Upregulated
CXCL1	1.15278574599863e-137	3.10589673030903	0.947	0.366	8.25256259845497e-133	Upregulated
MT2A	4.82670021663231e-131	3.73129626379204	0.824	0.371	3.45533815108274e-126	Upregulated
CTHRC1	1.94208386335233e-106	4.02029383920977	0.684	0.067	1.39029899609666e-101	Upregulated
MMP3	1.52125422634159e-105	5.70301012163874	0.572	0.079	1.08903547555342e-100	Upregulated
CXCL3	9.42339621559486e-95	3.91168575036281	0.674	0.124	6.74602088282005e-90	Upregulated
GAPDH	3.31558003125012e-91	1.49433933693815	0.973	0.81	2.37355743277134e-86	Upregulated
MMP1	7.23424720604269e-88	4.42785096512187	0.561	0.142	5.17885288986184e-83	Upregulated
CHI3L1	1.96407294876373e-86	3.23879299359627	0.775	0.141	1.40604054256098e-81	Upregulated
BGN	7.93661220912652e-79	2.60415990103897	0.791	0.163	5.6816619482695e-74	Upregulated
LGALS1	2.42936616335465e-78	1.48306096388647	0.989	0.93	1.73913464902233e-73	Upregulated
PRRX1	2.06470058879764e-77	2.94587498149059	0.599	0.069	1.47807785750846e-72	Upregulated
RARRES2	2.20040490638197e-77	1.60055331481663	0.957	0.799	1.57522586438072e-72	Upregulated
TXNIP	1.06946132241213e-75	-3.12129	0.369	0.778	7.65605971488394e-71	Downregulated
CA12	1.03294314353443e-74	4.30847054291716	0.412	0.02	7.3946333759343e-70	Upregulated
IGHG1	5.44228051902442e-73	2.71668963962926	0.529	0.05	3.8960197779592e-68	Upregulated
GAS1	1.43768898054263e-72	5.72097702024048	0.337	0.011	1.02921278739086e-67	Upregulated
IGHG3	3.68763246543146e-72	2.65924744846218	0.615	0.083	2.63990232935307e-67	Upregulated
CXCL8	2.32777056985433e-68	4.19619772596464	0.535	0.078	1.66640439554732e-63	Upregulated
LUM	1.21446786143316e-67	1.66278256122025	0.995	0.744	8.69413252642772e-63	Upregulated
TIMP1	1.14049460157531e-66	1.89292123363506	0.979	0.79	8.16457275375735e-62	Upregulated
PDPN	1.74373398926632e-64	1.84935490756767	0.872	0.276	1.24830428823597e-59	Upregulated
S100A6	1.85904883251462e-64	1.35069444206179	0.995	0.94	1.33085587822056e-59	Upregulated
IGFBP4	3.28500501049575e-64	1.72688194571677	0.93	0.402	2.3516693869137e-59	Upregulated
TNFRSF11B	3.14302174679383e-63	4.52654477588315	0.385	0.023	2.25002640809477e-58	Upregulated
STEAP1	1.16969569040086e-62	2.54729623644984	0.615	0.102	8.37361750844171e-58	Upregulated
CSF3	2.01794067716637e-61	5.20464719772046	0.305	0.01	1.44460337196986e-56	Upregulated
LTBP4	3.61179266253614e-61	-2.20253	0.583	0.799	2.58561013125637e-56	Downregulated
HIF1A	2.76143762439115e-59	1.83166996067717	0.85	0.279	1.97685796654914e-54	Upregulated
GSN	1.46265943511578e-58	-2.61878	0.503	0.77	1.04708863641068e-53	Downregulated
SPHK1	1.31404700993369e-57	2.94912905056724	0.406	0.038	9.4069997347133e-53	Upregulated
GK	1.47967425801645e-54	3.59188038054669	0.369	0.028	1.05926920782881e-49	Upregulated
BMP4	2.73890874518667e-53	-2.94519	0.273	0.638	1.96072999250423e-48	Downregulated
MASP1	3.49471540179937e-53	3.92014760023993	0.31	0.017	2.50179686184014e-48	Upregulated
IL7R	3.79893592765095e-53	2.82014411279626	0.487	0.067	2.71958225188677e-48	Upregulated
TPM2	5.93544122464894e-53	1.2757966083381	0.963	0.657	4.24906366390169e-48	Upregulated
RAB31	8.84097105808302e-53	1.86784430988802	0.642	0.152	6.32907436106047e-48	Upregulated
TCF4	1.31301667033147e-52	-1.40211	0.647	0.64	9.39962373956891e-48	Downregulated
SOD2	1.54877148933382e-52	1.55193197490597	0.963	0.604	1.1087345337843e-47	Upregulated
ANKRD28	3.53724127588606e-52	1.97914756557206	0.594	0.126	2.53224028458131e-47	Upregulated
STEAP2	1.50832623798388e-51	2.87716906650732	0.481	0.068	1.0797805872479e-46	Upregulated
FKBP11	2.84538986563882e-50	1.18798789260017	0.626	0.196	2.03695769701352e-45	Upregulated
ADAM12	4.20852791624404e-50	4.53761328943887	0.251	0.009	3.01280096468078e-45	Upregulated
SLC39A14	4.26576493234678e-50	2.18128248544679	0.449	0.07	3.05377579976841e-45	Upregulated
EGFL6	1.0625450586022e-49	3.2200719566101	0.337	0.028	7.60654756552146e-45	Upregulated
FAP	1.37666375026626e-49	3.9432464523515	0.332	0.024	9.85526045540609e-45	Upregulated
TNC	3.49699534777828e-49	2.63170937043175	0.626	0.164	2.50342902956751e-44	Upregulated
TNFRSF12A	3.41971254903317e-48	2.0200354557744	0.61	0.142	2.44810381960187e-43	Upregulated
IL11	9.26801746681298e-48	4.98897175990739	0.267	0.014	6.63478834414208e-43	Upregulated
SELM	1.24155614735453e-47	1.53619630649421	0.636	0.361	8.88805214768163e-43	Upregulated
INHBA	2.93881079672393e-47	3.59737300808339	0.428	0.057	2.10383587315873e-42	Upregulated
CEMIP	3.48156409992543e-47	3.78695349570969	0.342	0.029	2.49238210785462e-42	Upregulated
RCN3	3.94597074169405e-47	1.37526387091795	0.647	0.192	2.82484153456394e-42	Upregulated
HLA-E	6.00247279365741e-47	-1.19373	0.834	0.765	4.29705022352346e-42	Downregulated
COL7A1	1.28646295012042e-46	2.88996566457064	0.524	0.099	9.20953096732205e-42	Upregulated
NNMT	1.99553627457611e-46	1.31529462253433	0.952	0.656	1.42856450824354e-41	Upregulated
MGST1	3.97846045786614e-46	2.72780387955704	0.396	0.05	2.84810027257722e-41	Upregulated
CCNL1	5.84510385475625e-46	-1.1817	0.69	0.682	4.1843929475429e-41	Downregulated
SLC16A3	7.22499114659175e-46	1.97173084617503	0.535	0.116	5.1722266620221e-41	Upregulated
C12orf75	7.62109518429907e-46	2.29611287800499	0.39	0.055	5.45578962053602e-41	Upregulated
TNFAIP6	8.93047898450484e-46	2.7969762109025	0.588	0.144	6.39315129542733e-41	Upregulated
COL8A1	5.07507967368964e-45	3.30310698706691	0.289	0.021	3.63314803680094e-40	Upregulated
COTL1	5.16669467148635e-45	1.66942114419881	0.535	0.126	3.69873338142365e-40	Upregulated
FGF7	5.26232882920495e-45	1.5439449294021	0.781	0.276	3.76719596225124e-40	Upregulated
ZEB2	7.78059798139051e-45	-1.47805	0.551	0.498	5.56997448291784e-40	Downregulated
ABRACL	1.02847274951243e-44	1.04508461730451	0.476	0.135	7.36263071920957e-40	Upregulated
CD82	3.92605586810494e-44	1.56333942572489	0.578	0.15	2.81058487485896e-39	Upregulated
FTL	4.59904201204287e-44	1.03122321993374	1	0.97	3.29236219558125e-39	Upregulated
RAI14	6.60736023197193e-44	1.65768722073635	0.46	0.096	4.73007704286406e-39	Upregulated
A2M	8.32407611735337e-44	-1.86738	0.674	0.849	5.95903961089093e-39	Downregulated
SULF2	3.28169603888187e-43	1.92535937937751	0.508	0.106	2.34930056031476e-38	Upregulated
CXCL14	4.08244295336487e-43	-1.24824	0.561	0.915	2.92253926145484e-38	Downregulated
LAMA4	3.70183031791838e-42	-1.22067	0.658	0.632	2.65006628799141e-37	Downregulated
IGKC	3.7130437977898e-42	1.24666461185563	0.952	0.729	2.65809379396176e-37	Upregulated
JUN	4.37817747877465e-42	-1.59281	0.898	0.937	3.1342496935052e-37	Downregulated
WNT2	5.1863176639811e-42	4.56063739570742	0.225	0.009	3.71278108929079e-37	Upregulated
LXN	9.96897475952528e-42	1.95365489399408	0.508	0.113	7.13658965084896e-37	Upregulated
SNX10	1.42444302987511e-41	2.58484934330343	0.39	0.056	1.019730276227e-36	Upregulated
IGHGP	1.44834255149091e-41	2.82949192101317	0.283	0.023	1.03683946576131e-36	Upregulated
WISP1	1.85619787170298e-41	2.79869423485604	0.337	0.038	1.32881493239473e-36	Upregulated
PRRX2	4.96064648555609e-41	1.74578550711155	0.332	0.054	3.55122760607989e-36	Upregulated
FAM20C	5.12605187341728e-41	1.08299315200269	0.626	0.214	3.66963801514196e-36	Upregulated
MME	6.49746905209154e-41	2.31076232438018	0.364	0.055	4.65140814501129e-36	Upregulated
COL12A1	6.97643709701799e-41	1.81172379585195	0.674	0.209	4.99429178901324e-36	Upregulated
CTSK	1.11114797345306e-40	1.25351349017089	0.93	0.551	7.95448611235578e-36	Upregulated
MT1X	3.38108999144455e-40	2.63526194144089	0.567	0.156	2.42045470307532e-35	Upregulated
LSP1	1.42147695382635e-39	-2.7248	0.209	0.548	1.01760692170521e-34	Downregulated
COL1A1	1.61889813863169e-39	1.62383344771643	0.968	0.881	1.15893679948365e-34	Upregulated
ARID5B	2.14062105080838e-39	1.04448797662311	0.925	0.47	1.5324277978527e-34	Upregulated
CHI3L2	3.39160946287193e-39	3.85095874226618	0.262	0.018	2.42798538228076e-34	Upregulated
FOSB	5.12595010990601e-39	-1.724	0.701	0.887	3.66956516467951e-34	Downregulated
TMSB4X	5.31760667390868e-39	1.14202516128198	1	0.959	3.80676826571775e-34	Upregulated
COL6A3	6.81781824160482e-39	1.27703881666366	0.93	0.572	4.88073972280006e-34	Upregulated
EGR1	8.52477380650657e-39	-1.84739	0.791	0.864	6.10271507260192e-34	Downregulated
ADIRF	9.18017931635375e-39	-3.66834	0.112	0.519	6.57190676899132e-34	Downregulated
KLHL5	9.77003608011713e-39	1.80564720936735	0.374	0.068	6.99417342903425e-34	Upregulated
FIBIN	9.81423785823487e-39	1.96408472464329	0.412	0.08	7.02581659795318e-34	Upregulated
DNAJB1	1.22772803826873e-38	-2.05176	0.481	0.744	8.78905948035818e-34	Downregulated
TMEM158	1.23909438652903e-38	1.92412313044059	0.572	0.153	8.870428894284e-34	Upregulated
GLRX	3.5276398300547e-38	1.50391232476865	0.583	0.179	2.52536680153956e-33	Upregulated
DCBLD1	5.15765770252741e-38	1.37389074834183	0.481	0.126	3.69226399608532e-33	Upregulated
GLIPR1	7.4187918008624e-38	1.49999802058605	0.508	0.139	5.31096467440137e-33	Upregulated
COL1A2	1.65830980989406e-37	1.25487567410732	0.984	0.895	1.18715082670696e-32	Upregulated
IGHG4	1.82139166034288e-37	3.50445739778329	0.353	0.047	1.30389786180626e-32	Upregulated
DCN	1.87904339447665e-37	1.11109813310182	0.989	0.812	1.34516958523794e-32	Upregulated
IGLC2	2.75509664653272e-37	1.1005175480165	0.775	0.314	1.97231858731984e-32	Upregulated
RGS3	4.00981044735459e-37	1.57953175132354	0.513	0.14	2.87054310305221e-32	Upregulated
IRF1	4.15732821156763e-37	-1.97534	0.513	0.757	2.97614812009704e-32	Downregulated
SPARCL1	4.96885400194457e-37	-2.88033	0.219	0.569	3.55710320291208e-32	Downregulated
TTYH3	6.56352552812331e-37	1.63359931637949	0.305	0.053	4.69869665507291e-32	Upregulated
PPP1R14A	7.12153387698411e-37	-2.79211	0.16	0.568	5.09816367185538e-32	Downregulated
DYNC1I2	8.32420140756231e-37	-1.08154	0.465	0.393	5.95912930364571e-32	Downregulated
TWIST1	1.17968488791052e-36	2.81267279013215	0.364	0.054	8.44512817557384e-32	Upregulated
ADAMTS2	1.2810547713126e-36	1.71324222543263	0.422	0.095	9.17081489687261e-32	Upregulated
PTGFR	1.33479983750001e-36	1.1289790610462	0.374	0.093	9.55556507669509e-32	Upregulated
GOLT1B	1.46990822642456e-36	1.0311103179128	0.412	0.119	1.05227790113282e-31	Upregulated
TRA2B	1.5035394807968e-36	-1.18257	0.572	0.593	1.07635384351281e-31	Downregulated
TMEM132A	1.58888031088113e-36	2.39395691530101	0.332	0.047	1.13744763695358e-31	Upregulated
UQCC2	1.64681904628598e-36	1.00194193308277	0.561	0.193	1.17892481885521e-31	Upregulated
MT1E	3.37981196393729e-36	2.67459104847827	0.578	0.176	2.41953978874342e-31	Upregulated
UCHL3	4.78596664394228e-36	1.19843793292967	0.337	0.078	3.4261778010654e-31	Upregulated
MFAP4	8.18040832387514e-36	-1.11629	0.717	0.745	5.85619071089573e-31	Downregulated
APLP2	3.07821170185009e-35	-1.44062	0.556	0.569	2.20363019312044e-30	Downregulated
WNT5A	3.09505015307129e-35	1.42402061270165	0.54	0.16	2.21568450358067e-30	Upregulated
RAB27A	3.275687306688e-35	1.05540570772424	0.337	0.082	2.3449990291118e-30	Upregulated
ACSL1	3.90104136553159e-35	2.96397302009219	0.257	0.024	2.79267749275675e-30	Upregulated
PODNL1	4.64329838230468e-35	1.47418668912309	0.278	0.051	3.32404444592427e-30	Upregulated
PTN	5.32324156441037e-35	-3.01655	0.171	0.514	3.81080217113009e-30	Downregulated
GPX3	2.23048851097234e-34	-2.61155	0.193	0.543	1.59676211523488e-29	Downregulated
RBP1	2.72206681817133e-34	-1.93265	0.31	0.623	1.94867319379249e-29	Downregulated
PROCR	3.03907607756123e-34	-1.06201	0.524	0.554	2.17561378240453e-29	Downregulated
IGHG2	3.76174255222886e-34	3.07527393318257	0.209	0.013	2.6929562582896e-29	Upregulated
LRP1	3.79986644859998e-34	-1.33072	0.535	0.583	2.72024839322375e-29	Downregulated
PLAC9	4.04179469448665e-34	-1.86484	0.385	0.565	2.89343998588911e-29	Downregulated
CFH	4.68882549549498e-34	-1.06124	0.684	0.62	3.35663639571495e-29	Downregulated
COL3A1	7.63651575222429e-34	1.17017849284024	0.995	0.922	5.46682889670233e-29	Upregulated
ZFP36	9.80658530924864e-34	-1.46038	0.818	0.873	7.02033829118492e-29	Downregulated
SPECC1	1.9906563349937e-33	2.89797927426154	0.203	0.014	1.42507105709529e-28	Upregulated
PTCH1	2.03360277820732e-33	-2.66086	0.225	0.507	1.45581555686306e-28	Downregulated
PLAU	2.60469702426669e-33	2.00978571839611	0.727	0.364	1.86465050573204e-28	Upregulated
MSANTD3	2.68578188305166e-33	1.15394501844009	0.299	0.067	1.92269753443903e-28	Upregulated
PRSS23	3.25704443810889e-33	1.11518779565582	0.545	0.188	2.33165297235339e-28	Upregulated
SGCE	3.53270904736608e-33	-1.29452	0.385	0.373	2.52899575282843e-28	Downregulated
CD9	3.64098265739858e-33	-1.09574	0.497	0.476	2.60650666477849e-28	Downregulated
CTSB	5.23836373402755e-33	1.29794677683396	0.866	0.477	3.75003982991564e-28	Upregulated
CYBA	7.24363113499889e-33	1.01044978524189	0.941	0.574	5.18557065692301e-28	Upregulated
BCLAF1	7.33434242523099e-33	-1.0353	0.556	0.508	5.25050905537436e-28	Downregulated
SLC9A3R2	1.19122488576434e-32	-1.08113	0.428	0.391	8.52774071220973e-28	Downregulated
KIFC3	1.38287809163912e-32	1.23827430394179	0.305	0.068	9.89974768242611e-28	Upregulated
TDO2	1.38601299404094e-32	1.62970110816285	0.572	0.177	9.92218982174029e-28	Upregulated
TFRC	1.64708207969261e-32	1.38823101078838	0.326	0.067	1.17911311921034e-27	Upregulated
ANGPTL2	1.64732146049477e-32	1.05099951169966	0.578	0.211	1.17928448713899e-27	Upregulated
HSPA1A	3.37598516313317e-32	-1.82686	0.701	0.874	2.41680025858378e-27	Downregulated
PLPP3	4.9445133061988e-32	-1.38005	0.471	0.46	3.5396781856416e-27	Downregulated
TWIST2	5.21941336128623e-32	1.41369830667434	0.492	0.15	3.73647363707759e-27	Upregulated
KLF10	9.89820694095449e-32	-1.15944	0.513	0.504	7.0859283848905e-27	Downregulated
KANK2	1.55500165457543e-31	-1.3515	0.374	0.356	1.11319458447746e-26	Downregulated
MTRNR2L8	1.63614470818116e-31	-1.36349	0.813	0.747	1.17128327369273e-26	Downregulated
THBS2	1.76322031074506e-31	2.80840841396379	0.262	0.03	1.26225415605617e-26	Upregulated
SLC2A6	2.1165182740825e-31	1.47000542738501	0.23	0.038	1.51517310205018e-26	Upregulated
CPXM1	2.20339427018607e-31	1.31608123108833	0.406	0.111	1.5773658901408e-26	Upregulated
CFD	2.32057893083697e-31	-1.76936	0.674	0.796	1.66125604500757e-26	Downregulated
NID2	3.46720784873334e-31	1.60645931136229	0.294	0.057	2.48210475475123e-26	Upregulated
SGIP1	3.58535115646751e-31	1.0985844844394	0.422	0.126	2.56668118589196e-26	Upregulated
PDLIM4	4.88291089458719e-31	1.31655672435317	0.636	0.244	3.49557825121708e-26	Upregulated
GLIS3	5.15532646671909e-31	1.48611309849862	0.396	0.098	3.69059511099487e-26	Upregulated
VGLL3	7.11571248628292e-31	2.11910372754027	0.209	0.024	5.09399625468022e-26	Upregulated
AES	1.29660566843924e-30	-1.27716	0.455	0.474	9.28214065922284e-26	Downregulated
MYADM	1.42879009729047e-30	-1.18512	0.604	0.638	1.0228422548483e-25	Downregulated
TSPAN11	1.43197714604491e-30	1.04210230662433	0.396	0.121	1.02512379931063e-25	Upregulated
TNFAIP8	1.76128166040933e-30	1.2259365067092	0.396	0.111	1.26086631505383e-25	Upregulated
TPST1	2.12596153563957e-30	1.1393292023274	0.422	0.134	1.52193334413365e-25	Upregulated
DCUN1D5	2.31319422779339e-30	1.04448110933445	0.396	0.122	1.65596948379274e-25	Upregulated
LMCD1	3.55572939839095e-30	1.22374480979759	0.444	0.135	2.54547556172011e-25	Upregulated
EDNRB	4.32758084249794e-30	-1.2904	0.439	0.396	3.09802857352743e-25	Downregulated
RCAN1	4.40845460846455e-30	2.08134195389894	0.417	0.096	3.1559244851076e-25	Upregulated
GNB2L1	4.83876437945316e-30	1.2384134205189	0.642	0.393	3.46397464396293e-25	Upregulated
PPP1R15A	4.8930228323323e-30	-1.06158	0.663	0.751	3.50281718521005e-25	Downregulated
RAB13	5.40129493967979e-30	1.00083675368028	0.882	0.481	3.86667902141797e-25	Upregulated
IL13RA2	5.51775289814825e-30	3.93058684770499	0.209	0.015	3.95004894472637e-25	Upregulated
DNAJA1	1.56570932253549e-29	-1.06299	0.738	0.75	1.12085998981671e-24	Downregulated
RAMP1	1.64462316157994e-29	3.37946324119864	0.235	0.022	1.17735282891185e-24	Upregulated
CXCL2	1.82235039530349e-29	1.67927403594881	0.642	0.242	1.30458420098986e-24	Upregulated
BMP1	3.84942994037547e-29	1.27924957192021	0.406	0.115	2.75572990571599e-24	Upregulated
PAPSS2	4.65503573068382e-29	1.03164527278674	0.278	0.066	3.33244697888193e-24	Upregulated
CAV1	5.24492318650601e-29	1.29686692884254	0.743	0.335	3.75473561075592e-24	Upregulated
MTRNR2L12	5.61199055574326e-29	-1.65716	0.759	0.754	4.01751179904548e-24	Downregulated
GSTO1	6.3721575660823e-29	1.11294005520057	0.797	0.388	4.561700158407e-24	Upregulated
SERTAD1	7.20918665914118e-29	-1.47051	0.46	0.542	5.16091254554599e-24	Downregulated
IGHM	9.06695605540152e-29	3.4328494014717	0.428	0.108	6.49085250094084e-24	Upregulated
SAT1	2.08368148755905e-28	1.17506003371075	0.936	0.68	1.49166590331377e-23	Upregulated
JUNB	2.14176622075431e-28	-1.16307	0.973	0.929	1.53324760211359e-23	Downregulated
CHN1	2.41376870872751e-28	1.35022687509681	0.332	0.081	1.72796874320385e-23	Upregulated
ISG20	2.71560141022995e-28	1.16243626712503	0.519	0.184	1.94404473755542e-23	Upregulated
PITX1	3.17236498130757e-28	-1.90375	0.316	0.491	2.27103264281846e-23	Downregulated
ADH1B	3.6105660309573e-28	-2.91939	0.171	0.458	2.58473201024171e-23	Downregulated
TSPAN5	3.76090873494465e-28	2.21859329316099	0.209	0.025	2.69235934517218e-23	Upregulated
STC1	3.82414730647804e-28	3.55115433408934	0.225	0.022	2.7376305737615e-23	Upregulated
SPRY1	4.54223418850765e-28	-2.36168	0.214	0.496	3.25169461086886e-23	Downregulated
C1orf21	8.18639520510916e-28	-1.2688	0.385	0.398	5.86047659943354e-23	Downregulated
NT5DC2	8.32784936664638e-28	1.63529563953538	0.246	0.043	5.96174080459481e-23	Upregulated
SCPEP1	1.14844449335812e-27	-1.4033	0.321	0.355	8.22148443905209e-23	Downregulated
BID	1.5331853032595e-27	1.38964766857004	0.262	0.057	1.09757669489741e-22	Upregulated
MZB1	1.77671137131799e-27	2.16556200812336	0.267	0.046	1.27191213649912e-22	Upregulated
KREMEN1	2.03623161824336e-27	-1.16017	0.31	0.247	1.45769749086805e-22	Downregulated
COL14A1	2.20785961434606e-27	-1.43666	0.455	0.455	1.58056254071806e-22	Downregulated
ITGA5	2.38551446117824e-27	1.08496274585387	0.492	0.175	1.70774209246828e-22	Upregulated
ADAMTS12	2.53766939600121e-27	1.87870351539985	0.219	0.032	1.81666676720935e-22	Upregulated
TCF21	2.65055184385129e-27	-1.4685	0.487	0.683	1.89747705397626e-22	Downregulated
SPTBN1	3.82672812764531e-27	-1.07689	0.476	0.459	2.73947813201873e-22	Downregulated
CHORDC1	8.41305023248549e-27	-1.05105	0.385	0.294	6.02273440043171e-22	Downregulated
ACSL4	1.14271092280263e-26	1.60016638605134	0.551	0.19	8.18043895415949e-22	Upregulated
ENO1	1.37937974817619e-26	1.05677125582676	0.829	0.44	9.87470374124374e-22	Upregulated
MATN2	1.58599899169445e-26	-3.89462	0.07	0.362	1.13538495817422e-21	Downregulated
GRAMD1A	3.71575959512802e-26	1.08422225436716	0.412	0.137	2.66003797896025e-21	Upregulated
FOS	5.08889740596999e-26	-1.40424	0.893	0.951	3.6430398749858e-21	Downregulated
CXCL16	5.10433932806743e-26	1.02974828275538	0.267	0.068	3.65409443817691e-21	Upregulated
SH3PXD2B	1.20753701004482e-25	1.68559289296355	0.273	0.053	8.64451594750885e-21	Upregulated
ZNF106	1.36484741586343e-25	-1.33752	0.39	0.382	9.77066968068312e-21	Downregulated
IGLC3	1.42067725760266e-25	1.57334814393072	0.631	0.256	1.01703443517259e-20	Upregulated
IGFBP3	1.52810662045522e-25	-4.11606	0.043	0.346	1.09394096745149e-20	Downregulated
TGFBR2	2.23052434498414e-25	-1.29114	0.316	0.321	1.59678776808724e-20	Downregulated
SMOX	2.46870754505416e-25	1.2300406987539	0.23	0.052	1.76729835735337e-20	Upregulated
WIPI1	2.47467863721588e-25	1.50670351061626	0.337	0.084	1.7715729428101e-20	Upregulated
EIF4EBP1	2.78929267139146e-25	1.06592196471621	0.353	0.111	1.99679883759572e-20	Upregulated
AHNAK	2.89886363158098e-25	-1.15486	0.561	0.585	2.07523849657619e-20	Downregulated
S100A3	2.90549485767082e-25	1.60668889396601	0.257	0.053	2.07998565870939e-20	Upregulated
GREM1	4.08920922468595e-25	2.02149039035168	0.31	0.064	2.92738309976817e-20	Upregulated
PDE4B	4.58721647498269e-25	1.11042198034833	0.358	0.109	3.28389653011061e-20	Upregulated
CLK1	5.4185747115355e-25	-1.19447	0.385	0.417	3.87904926449404e-20	Downregulated
IGFBP5	5.67830775593485e-25	1.79369136424743	0.749	0.404	4.06498695631864e-20	Upregulated
RHOQ	5.77344789405014e-25	1.16051158117873	0.417	0.136	4.13309587839261e-20	Upregulated
COL5A3	5.80842042679255e-25	1.63687606118564	0.225	0.038	4.15813201513225e-20	Upregulated
TSHZ2	6.0565330486654e-25	-1.22085	0.305	0.232	4.33575087887859e-20	Downregulated
FAM20A	6.63641424434509e-25	1.89045512890434	0.225	0.037	4.75087622924176e-20	Upregulated
ABCA8	1.09127022983661e-24	-2.87995	0.15	0.432	7.81218532135431e-20	Downregulated
UPP1	1.38908295195728e-24	1.15255660886759	0.31	0.089	9.94416703647176e-20	Upregulated
FENDRR	1.5159442682191e-24	-1.04282	0.428	0.423	1.08523418273269e-19	Downregulated
ADAMDEC1	1.64168066842984e-24	-2.21019	0.529	0.703	1.17524635691555e-19	Downregulated
CSF1	1.67532512261282e-24	-1.62877	0.305	0.401	1.19933174877606e-19	Downregulated
NUDT4	1.72961160849425e-24	-1.47467	0.332	0.383	1.23819435828887e-19	Downregulated
METRNL	1.91806446889765e-24	1.79969933277852	0.262	0.048	1.37310399199445e-19	Upregulated
EXOSC5	2.33300026284086e-24	1.14440164832474	0.209	0.046	1.67014822816251e-19	Upregulated
GUCY1A3	2.33704951869215e-24	1.78795446729142	0.273	0.057	1.67304700944134e-19	Upregulated
HSPA1B	2.42617596638903e-24	-1.47101	0.588	0.778	1.73685085081858e-19	Downregulated
SUSD6	2.87031507451044e-24	1.19765800899723	0.278	0.074	2.05480115554053e-19	Upregulated
COL5A2	3.31138395536454e-24	1.03058777180514	0.834	0.472	2.37055354596636e-19	Upregulated
BTG2	3.67021974649022e-24	-1.9826	0.358	0.612	2.62743691211742e-19	Downregulated
VAMP2	4.67163967420461e-24	-1.25803	0.385	0.455	3.3443334099696e-19	Downregulated
FDCSP	5.41761743630202e-24	2.41118784203563	0.257	0.039	3.87836397029989e-19	Upregulated
SELENOP	6.01522288204035e-24	-2.99008	0.144	0.355	4.30617775679504e-19	Downregulated
HSD11B1	6.17149409427181e-24	2.16183065128319	0.273	0.051	4.4180491922073e-19	Upregulated
BMP5	8.58278226244901e-24	-2.66222	0.166	0.379	6.14424216604199e-19	Downregulated
YME1L1	9.11171403271223e-24	-1.12333	0.385	0.349	6.52289384173803e-19	Downregulated
EDIL3	9.75505554329322e-24	-1.88811	0.337	0.559	6.98344916233275e-19	Downregulated
GLG1	1.17899708700962e-23	-1.01979	0.353	0.302	8.44020434648444e-19	Downregulated
RASSF8-AS1	1.24281339332782e-23	1.11699285592805	0.235	0.055	8.89705252015517e-19	Upregulated
CKS2	1.29257517841197e-23	1.6566412209991	0.321	0.083	9.25328718721563e-19	Upregulated
NRP2	1.41939663425868e-23	1.31886632698557	0.305	0.077	1.0161176625331e-18	Upregulated
RPS17	1.50436375390805e-23	1.2912535127407	0.85	0.507	1.07694392414769e-18	Upregulated
GPX7	1.57683293963228e-23	1.0235292759393	0.257	0.071	1.12882316482395e-18	Upregulated
TAF7	1.83558341135866e-23	-1.565	0.267	0.307	1.31405745252344e-18	Downregulated
FRZB	1.92761319802794e-23	-4.13671	0.048	0.334	1.37993973620424e-18	Downregulated
RARRES1	2.1045776926177e-23	1.76521913803683	0.358	0.094	1.50662507859116e-18	Upregulated
MYO10	2.28480422257309e-23	1.39931593963494	0.246	0.052	1.63564564685562e-18	Upregulated
BPGM	2.62498734657942e-23	1.29790860766327	0.305	0.084	1.87917594166928e-18	Upregulated
CTDSP1	2.64925894603106e-23	-1.11812	0.267	0.224	1.89655149428472e-18	Downregulated
PLTP	4.1401105018583e-23	-1.57244	0.294	0.398	2.96382230607032e-18	Downregulated
FADS1	4.27727197179844e-23	1.39685092436356	0.283	0.072	3.06201345917107e-18	Upregulated
FXYD1	5.426292354712e-23	-2.32096	0.187	0.414	3.88457417089123e-18	Downregulated
NFIA	1.11194096672796e-22	-1.41602	0.348	0.426	7.96016299261214e-18	Downregulated
NEU1	1.19275449861275e-22	-1.04988	0.417	0.359	8.53869090466893e-18	Downregulated
CTSH	1.34033148297225e-22	1.62184798307724	0.278	0.067	9.59516502030175e-18	Upregulated
GBP2	1.80574679689488e-22	-1.0468	0.332	0.316	1.2926980169611e-17	Downregulated
SLC2A3	1.83145739177993e-22	-1.15447	0.422	0.456	1.31110371762742e-17	Downregulated
AKR1B1	2.45287374059834e-22	1.1503653852931	0.717	0.369	1.75596325341954e-17	Upregulated
LINC01082	2.90627122438162e-22	-1.54048	0.332	0.441	2.08054144411031e-17	Downregulated
HNRNPUL1	3.1980838008024e-22	-1.05683	0.342	0.314	2.28944423131843e-17	Downregulated
KLF4	3.23776471268683e-22	-1.84048	0.348	0.624	2.31785100251825e-17	Downregulated
AC013461.1	5.79021841150485e-22	1.09863277370275	0.316	0.104	4.14510155642809e-17	Upregulated
IER2	6.11429654911655e-22	-1.14536	0.706	0.828	4.37710261358156e-17	Downregulated
PTEN	7.8932443608109e-22	-1.02838	0.326	0.301	5.65061577301731e-17	Downregulated
EPHX1	8.30516314125437e-22	-1.01673	0.369	0.365	5.94550018956118e-17	Downregulated
PTGS1	9.38081573235315e-22	1.39028143269356	0.299	0.081	6.71553836647697e-17	Upregulated
MICAL2	9.6157838200471e-22	1.25747536133642	0.23	0.052	6.88374732109532e-17	Upregulated
PDGFD	9.70070749371264e-22	-3.76416	0.07	0.293	6.944542480599e-17	Downregulated
ENHO	9.78708673762347e-22	-5.05373	0.043	0.242	7.00637965372989e-17	Downregulated
ZDHHC9	1.18967680314882e-21	1.22536118284168	0.219	0.05	8.5166582983818e-17	Upregulated
SEC11C	1.48376430509293e-21	1.16616946689765	0.219	0.051	1.06219719072993e-16	Upregulated
EML1	1.71206632713872e-21	1.13352198123648	0.257	0.069	1.22563404227207e-16	Upregulated
OAF	1.73415298835295e-21	-1.25606	0.305	0.312	1.24144544130211e-16	Downregulated
PPP1R10	1.7602294429818e-21	-1.30942	0.342	0.377	1.26011305364181e-16	Downregulated
TLE4	1.82994387880006e-21	-1.65897	0.299	0.382	1.31002022395539e-16	Downregulated
CLU	2.51569040248594e-21	1.57006194138062	0.364	0.104	1.80093244533164e-16	Upregulated
G0S2	2.57056545262594e-21	2.31497463938405	0.471	0.198	1.84021639622586e-16	Upregulated
MUM1	5.13451254429583e-21	-1.01987	0.289	0.242	3.6756948402105e-16	Downregulated
NACA2	9.86518732109641e-21	1.37263658752111	0.209	0.053	7.0622902994265e-16	Upregulated
TMEM119	1.01962687187965e-20	-1.09714	0.342	0.326	7.29930485041205e-16	Downregulated
ITGA1	1.97259224800456e-20	-1.06215	0.262	0.216	1.41213933850151e-15	Downregulated
ZC3HAV1	3.05232030829562e-20	-1.80594	0.294	0.338	2.18509506230267e-15	Downregulated
PLEKHH2	3.56009348523209e-20	-1.73571	0.267	0.384	2.54859972420795e-15	Downregulated
MYC	3.5905971390847e-20	-1.05104	0.348	0.335	2.57043667992795e-15	Downregulated
EPB41L2	3.85628333543235e-20	-1.53338	0.326	0.421	2.76063611416931e-15	Downregulated
CFAP20	4.17925933542427e-20	-1.03277	0.23	0.189	2.99184817304353e-15	Downregulated
PCF11	4.6597625164294e-20	-1.04104	0.316	0.273	3.33583079026148e-15	Downregulated
ACVRL1	4.72844407796555e-20	-1.07793	0.326	0.327	3.38499854653398e-15	Downregulated
CHCHD10	4.77935721072832e-20	-1.26083	0.316	0.351	3.42144624001619e-15	Downregulated
FIP1L1	4.86364357174702e-20	-1.17199	0.251	0.231	3.48178516014226e-15	Downregulated
HES1	4.8687532954509e-20	-1.35911	0.492	0.743	3.48544310914739e-15	Downregulated
IL6	6.56526104372953e-20	2.28121891719072	0.294	0.069	4.69993907598509e-15	Upregulated
MGLL	6.94636709492293e-20	-1.09438	0.326	0.319	4.97276527591343e-15	Downregulated
NPTN	7.59787291438173e-20	-1.0144	0.353	0.359	5.43916526194759e-15	Downregulated
NOVA1	8.61747203144436e-20	-2.19695	0.187	0.41	6.16907587787039e-15	Downregulated
CHST15	1.03768629829706e-19	1.25469965418093	0.257	0.068	7.42858867224902e-15	Upregulated
INTS6	1.0442320652017e-19	-1.49913	0.348	0.413	7.4754485083659e-15	Downregulated
APOC1	1.09263385681088e-19	-1.87587	0.23	0.319	7.82194725413771e-15	Downregulated
GULP1	1.40021264902963e-19	-1.9006	0.203	0.302	1.00238423118733e-14	Downregulated
MT1M	1.59557443712882e-19	2.17114320913301	0.203	0.037	1.14223982805178e-14	Upregulated
GADD45B	2.08024749261431e-19	-1.38169	0.492	0.632	1.48920757501273e-14	Downregulated
PQLC3	2.82295980617622e-19	-1.19635	0.241	0.233	2.02090046604543e-14	Downregulated
PTGER2	3.71753649578331e-19	-1.07342	0.278	0.289	2.66131002660136e-14	Downregulated
SOX6	4.22523699988904e-19	-4.64287	0.037	0.252	3.02476266348056e-14	Downregulated
DDHD1	4.38432196996684e-19	-2.9123	0.139	0.285	3.13864841185986e-14	Downregulated
RGCC	4.9631207653767e-19	1.46077525326246	0.31	0.084	3.55299889351787e-14	Upregulated
PHLDB1	5.00641782941279e-19	-1.07459	0.273	0.235	3.58399439572003e-14	Downregulated
LTBP3	6.34804816115947e-19	-1.63993	0.246	0.292	4.54444071761084e-14	Downregulated
PRKCDBP	8.47025653916555e-19	1.21993449638223	0.567	0.254	6.06368725125783e-14	Upregulated
HOXA10	8.92751265161237e-19	-1.06963	0.257	0.233	6.39102775703626e-14	Downregulated
CCDC80	9.0447690749267e-19	-1.35126	0.481	0.446	6.47496928535852e-14	Downregulated
ABL2	1.18855802018806e-18	1.41408215671989	0.364	0.119	8.50864915492229e-14	Upregulated
FABP5	1.20258448165364e-18	-1.76614	0.283	0.44	8.60906178726205e-14	Downregulated
2026-03-06	1.33020740802009e-18	-1.0485	0.23	0.191	9.52268879253419e-14	Downregulated
TAF13	1.68839417124296e-18	1.05658575204554	0.262	0.077	1.20868761930941e-13	Upregulated
SEPP1	1.84020896776821e-18	-1.23304	0.262	0.303	1.31736879584591e-13	Downregulated
PDE4DIP	2.09361128287609e-18	-1.01109	0.31	0.284	1.49877444518534e-13	Downregulated
DSE	2.95255666846621e-18	-1.00472	0.241	0.193	2.11367626782159e-13	Downregulated
FKBP5	2.96085810660624e-18	1.11024665387062	0.214	0.055	2.11961910135728e-13	Upregulated
KDM5B	3.16925581906843e-18	-1.17741	0.246	0.197	2.26880685575471e-13	Downregulated
CSRNP1	3.40760020841227e-18	-1.564	0.235	0.332	2.43943283719817e-13	Downregulated
IFRD1	3.51923553921967e-18	-1.30054	0.337	0.38	2.51935033781658e-13	Downregulated
SCARA5	3.65472447836692e-18	-1.8037	0.246	0.457	2.61634415957331e-13	Downregulated
PPP1R15B	3.69297882442205e-18	-1.68981	0.225	0.288	2.64372968082726e-13	Downregulated
STMN2	6.65919105494066e-18	-1.63851	0.289	0.464	4.76718169241092e-13	Downregulated
BATF3	6.92466830590242e-18	1.26278048195372	0.262	0.076	4.95723154682942e-13	Upregulated
NOP53	7.03363629726554e-18	-1.36764	0.278	0.312	5.03523955248645e-13	Downregulated
C1orf198	7.85745214793032e-18	1.1211448909862	0.219	0.061	5.62499284366036e-13	Upregulated
PRPS2	1.02453884513013e-17	1.04808304031623	0.251	0.084	7.33446868451758e-13	Upregulated
CTSF	1.169799876048e-17	-1.33195	0.219	0.238	8.37436335265244e-13	Downregulated
GPX1	1.22805230930489e-17	1.07081395170109	0.588	0.278	8.79138087185184e-13	Upregulated
PSD3	1.55154965778865e-17	-1.24148	0.251	0.253	1.11072336901774e-12	Downregulated
ALDH2	1.62214775828974e-17	-1.01372	0.332	0.353	1.16126313720446e-12	Downregulated
CCDC68	1.6824614083861e-17	-3.17019	0.086	0.286	1.20444047303544e-12	Downregulated
HYI	2.23484669458901e-17	-1.05535	0.214	0.185	1.59988205172238e-12	Downregulated
AREG	2.35078846870316e-17	3.11842228155867	0.283	0.07	1.68288244897522e-12	Upregulated
VWA5A	2.58719773644102e-17	1.03573940374608	0.251	0.081	1.8521231155634e-12	Upregulated
CXCL12	2.60483050903291e-17	-1.00601	0.492	0.573	1.86474606480648e-12	Downregulated
REV3L	3.21274348134398e-17	-1.14904	0.294	0.292	2.29993880342453e-12	Downregulated
TOB1	4.20682758348951e-17	-2.00505	0.182	0.25	3.01158373046847e-12	Downregulated
SMAD5	4.33106541383769e-17	-1.18085	0.246	0.226	3.10052310845813e-12	Downregulated
RBMS3	4.75190739886876e-17	-1.76804	0.209	0.302	3.40179546870216e-12	Downregulated
PLBD1	5.44560786989659e-17	-1.71416	0.166	0.21	3.89840176190157e-12	Downregulated
ADGRL3	5.57832009797958e-17	-2.30708	0.155	0.322	3.99340779174162e-12	Downregulated
PDK4	5.82476552978103e-17	-3.07563	0.064	0.291	4.16983314745964e-12	Downregulated
SSBP3	6.64603990413741e-17	-1.1476	0.257	0.252	4.75776704657389e-12	Downregulated
ODC1	8.51565632707329e-17	-1.25575	0.219	0.202	6.09618805142523e-12	Downregulated
DMKN	9.78108815985835e-17	-1.40755	0.326	0.357	7.0020853918794e-12	Downregulated
HGF	1.28494858835375e-16	1.01090384175129	0.348	0.133	9.19868995430684e-12	Upregulated
RCAN2	1.42069855686e-16	-2.44275	0.123	0.252	1.01704968288494e-11	Downregulated
AKAP12	1.62066943423e-16	-1.54438	0.251	0.313	1.16020483457657e-11	Downregulated
IRF9	2.19221377556191e-16	-1.55793	0.219	0.255	1.56936199764926e-11	Downregulated
ZFYVE16	2.25182458104448e-16	-1.07794	0.214	0.182	1.61203618107812e-11	Downregulated
PRPF6	2.45068418880931e-16	-1.13603	0.203	0.173	1.75439579708481e-11	Downregulated
ITGA2	3.15760922826404e-16	1.73775214100992	0.203	0.045	2.26046929432966e-11	Upregulated
CAT	4.00327431478805e-16	-1.19266	0.203	0.195	2.86586401647047e-11	Downregulated
SSPN	4.92806765614508e-16	-1.072	0.235	0.217	3.52790507368114e-11	Downregulated
NUMA1	5.05599560391434e-16	-1.35206	0.235	0.233	3.6194861329302e-11	Downregulated
PLEKHA4	5.85395156508816e-16	-1.96041	0.16	0.217	4.19072684641531e-11	Downregulated
NFIX	8.04448499882375e-16	-2.17017	0.16	0.264	5.75888592095794e-11	Downregulated
CCL8	8.49602883528455e-16	-2.67879	0.139	0.375	6.0821371226035e-11	Downregulated
TBC1D2B	1.01517133646283e-15	-1.59965	0.193	0.211	7.26740856347014e-11	Downregulated
SNHG9	1.1800223774141e-15	-2.04131	0.182	0.335	8.44754419543205e-11	Downregulated
SELENOW	1.19242969686562e-15	-1.36939	0.262	0.335	8.53636571392162e-11	Downregulated
NSG1	1.22428602542178e-15	-1.8637	0.166	0.265	8.76441879878945e-11	Downregulated
TNS2	1.27457445167221e-15	-2.01317	0.176	0.264	9.12442358463104e-11	Downregulated
SFRP1	1.31037776567369e-15	-4.25699	0.016	0.216	9.38073234890482e-11	Downregulated
BAG3	1.45624214808939e-15	-1.69287	0.23	0.266	1.04249462897423e-10	Downregulated
COLEC12	1.58260178489171e-15	-2.02246	0.16	0.257	1.13295296576828e-10	Downregulated
PROS1	1.88989160773884e-15	-1.94248	0.182	0.285	1.35293560414808e-10	Downregulated
METTL7A	2.0573522249385e-15	-1.3288	0.241	0.268	1.47281731078898e-10	Downregulated
XPO1	2.10617782050015e-15	-1.02415	0.219	0.18	1.50777057813965e-10	Downregulated
LBH	2.35693429663342e-15	-1.09463	0.257	0.26	1.68728212427393e-10	Downregulated
HEXIM1	3.04554298505264e-15	-1.08137	0.294	0.278	2.18024331213948e-10	Downregulated
SKI	3.18975435438178e-15	-1.05395	0.219	0.194	2.28348134721483e-10	Downregulated
HAPLN1	3.925242509307e-15	-1.82101	0.214	0.371	2.8100026075627e-10	Downregulated
AP2B1	4.77338819490937e-15	-1.21376	0.203	0.194	3.41717314097172e-10	Downregulated
GPC6	6.27784512590574e-15	-1.05427	0.294	0.284	4.4941837687334e-10	Downregulated
HSD17B11	6.59177019296865e-15	-1.00483	0.235	0.233	4.71891644574239e-10	Downregulated
UBE2S	6.83688927489481e-15	-1.11026	0.316	0.279	4.8943922941117e-10	Downregulated
CYHR1	7.40117764773663e-15	-1.11516	0.203	0.181	5.2983550544617e-10	Downregulated
HAAO	8.67184792784226e-15	-3.15711	0.064	0.25	6.20800249458372e-10	Downregulated
CRYBG3	9.72152177823495e-15	-1.56785	0.235	0.323	6.95944301060284e-10	Downregulated
HNRNPL	9.75874590091897e-15	-1.12817	0.246	0.255	6.98609101554988e-10	Downregulated
CCDC71L	1.03674875595936e-14	1.06252350988652	0.567	0.287	7.42187699416186e-10	Upregulated
DNAJB4	1.24904155446123e-14	-1.25756	0.246	0.258	8.94163868007706e-10	Downregulated
TAGLN	2.0224675757118e-14	1.49206540615518	0.583	0.301	1.44784408810056e-09	Upregulated
PDCD7	2.20130120549614e-14	-1.01418	0.203	0.169	1.57586750699058e-09	Downregulated
C8orf4	2.66925466653988e-14	1.08458572607458	0.524	0.256	1.91086603068257e-09	Upregulated
CDKN1A	2.68107577341888e-14	-1.1615	0.31	0.374	1.91932852467511e-09	Downregulated
ELL2	2.77202664772736e-14	1.26850312551198	0.209	0.057	1.98443843657506e-09	Upregulated
OSBPL1A	2.990184461476e-14	-1.03269	0.235	0.21	2.14061325228144e-09	Downregulated
RUFY3	4.22984340659684e-14	-1.23543	0.214	0.221	3.02806029791454e-09	Downregulated
NMT1	8.87044864166813e-14	-1.24889	0.214	0.238	6.35017677359738e-09	Downregulated
KANSL1	9.61254563233328e-14	-1.38697	0.198	0.209	6.88142916727475e-09	Downregulated
TBX2	1.40821143967091e-13	-1.34152	0.209	0.242	1.00811040543161e-08	Downregulated
EPS8	1.42721808110699e-13	-1.53546	0.209	0.278	1.02171687990287e-08	Downregulated
NORAD	1.43517179432075e-13	-1.06523	0.23	0.211	1.02741078411834e-08	Downregulated
KLF2	1.87076543476979e-13	-1.44599	0.348	0.517	1.339243559443e-08	Downregulated
GMFG	2.64315717245436e-13	-1.38623	0.193	0.25	1.89218335661663e-08	Downregulated
C15orf48	2.67069041623299e-13	1.73106693625738	0.214	0.059	1.91189385517287e-08	Upregulated
SERPINE1	2.81632377854048e-13	1.26054113535635	0.305	0.109	2.01614986658156e-08	Upregulated
MAFF	3.42351168922177e-13	-1.261	0.38	0.474	2.45082354808008e-08	Downregulated
IDS	3.82657758105598e-13	-1.06913	0.257	0.261	2.73937035872636e-08	Downregulated
TMED4	3.9027686851986e-13	-1.13169	0.23	0.231	2.79391404635997e-08	Downregulated
DIAPH2	4.77069109315205e-13	-1.04872	0.241	0.232	3.41524233976569e-08	Downregulated
SELENBP1	5.97854202877835e-13	-1.0225	0.225	0.216	4.27991866756184e-08	Downregulated
MTRNR2L1	7.31569456288513e-13	-2.77695	0.198	0.306	5.23715942367821e-08	Downregulated
PLAGL1	7.53023755893078e-13	-1.42876	0.214	0.26	5.39074646368737e-08	Downregulated
PCDH7	7.63434172393329e-13	-1.6085	0.176	0.225	5.46527255332936e-08	Downregulated
ADAMTS1	1.21013171126869e-12	-1.6233	0.235	0.314	8.66309089463031e-08	Downregulated
FXYD6	1.25806546274721e-12	-2.26811	0.112	0.255	9.00623903471471e-08	Downregulated
GADD45G	1.3551512517145e-12	-1.97967	0.171	0.356	9.70125678077375e-08	Downregulated
MYLIP	1.40879721799486e-12	-1.93748	0.139	0.314	1.00852975241816e-07	Downregulated
CXCR4	1.46694553736309e-12	-2.17685	0.134	0.234	1.05015697128749e-07	Downregulated
KDM6B	1.58142760511134e-12	-1.00566	0.305	0.313	1.13211239394711e-07	Downregulated
GATAD1	2.00518811597108e-12	-1.00561	0.209	0.181	1.43547406846137e-07	Downregulated
NEGR1	2.0767120027551e-12	-1.68756	0.187	0.296	1.48667658853232e-07	Downregulated
UBTF	2.3203551777915e-12	-1.09393	0.203	0.188	1.66109586467738e-07	Downregulated
AC090498.1	3.14128220424506e-12	-1.17333	0.16	0.21	2.24878110437495e-07	Downregulated
FOXF2	3.42233922188074e-12	-1.11432	0.241	0.259	2.44998420215998e-07	Downregulated
NR2F2	5.02856541470933e-12	-1.57869	0.214	0.293	3.59984940908212e-07	Downregulated
FZD1	5.3583099193133e-12	-1.70047	0.155	0.212	3.83590690503801e-07	Downregulated
HIST1H4C	6.0704960320391e-12	-1.18706	0.225	0.264	4.34574669941615e-07	Downregulated
CARMN	7.8075801415401e-12	-1.01147	0.257	0.218	5.58929047172573e-07	Downregulated
NFIB	9.32881380674677e-12	-1.50206	0.171	0.21	6.67831122797388e-07	Downregulated
ADAM28	1.01326994381053e-11	-1.34162	0.257	0.384	7.25379687375084e-07	Downregulated
ECE1	1.25149227200952e-11	-1.12782	0.198	0.203	8.95918287686172e-07	Downregulated
PTGER4	1.3552749041239e-11	-1.69045	0.16	0.262	9.7021419836422e-07	Downregulated
NOLC1	1.73862596966445e-11	-1.03004	0.219	0.224	1.24464755916338e-06	Downregulated
NKX2-3	4.65180882330433e-11	-1.42984	0.182	0.273	3.33013690042711e-06	Downregulated
FGFR4	4.85716540599238e-11	-1.82574	0.128	0.201	3.47714757084182e-06	Downregulated
CP	5.04932600368755e-11	-1.50382	0.176	0.219	3.61471149951985e-06	Downregulated
RCSD1	5.09722165255416e-11	-2.47606	0.075	0.222	3.64899903663048e-06	Downregulated
C5orf66-AS1	5.31074201321206e-11	-2.01527	0.118	0.248	3.80185399241825e-06	Downregulated
ABI3BP	6.83477349199203e-11	-1.86025	0.15	0.276	4.89287764744726e-06	Downregulated
TOB2	1.44414482532894e-10	-1.37131	0.182	0.234	1.03383439755648e-05	Downregulated
SLITRK6	1.99498326497548e-10	-2.9194	0.064	0.204	1.42816861973065e-05	Downregulated
CTGF	2.00686825650332e-10	1.15144968284184	0.647	0.412	1.43667684746559e-05	Upregulated
DACH1	2.62028931358824e-10	-2.73053	0.064	0.201	1.87581271381155e-05	Downregulated
COL15A1	3.25003506512635e-10	-1.43313	0.198	0.272	2.32663510242265e-05	Downregulated
TNXB	5.80590047317162e-10	-1.94258	0.107	0.286	4.1563280307341e-05	Downregulated
ACP5	6.10807198755198e-10	-2.13698	0.102	0.233	4.37264657444871e-05	Downregulated
CCL13	8.96172819284552e-10	-1.96761	0.102	0.284	6.41552197869425e-05	Downregulated
ATP5ME	1.6305321435963e-09	-1.02922	0.278	0.287	0.000116726535095772	Downregulated
PEAK1	1.94998533927028e-09	-1.23073	0.182	0.203	0.000139595550467681	Downregulated
HIC1	2.00019879246688e-09	-1.04196	0.246	0.281	0.000143190231155119	Downregulated
SEMA4A	2.10071931756254e-09	-1.72717	0.139	0.201	0.000150386294505667	Downregulated
PDE5A	7.11613232794842e-09	-1.88585	0.123	0.204	0.000509429681093171	Downregulated
AC020916.1	7.97081869764971e-09	-1.3144	0.283	0.346	0.000570614968927348	Downregulated
MT-ATP8	1.60926437681993e-08	-1.10315	0.316	0.353	0.00115204018207785	Downregulated
MGP	1.80292229877436e-08	-2.46397	0.198	0.251	0.00129067601524659	Downregulated
IRF8	2.66125405209804e-08	-1.61124	0.16	0.296	0.00190513855081594	Downregulated
MKNK2	4.57911537899547e-08	-1.101	0.171	0.212	0.00327809711751528	Downregulated
DDIT3	6.02500327729617e-08	-1.11595	0.171	0.211	0.00431317934615079	Downregulated
KRT8	9.13848946451749e-08	-1.25051	0.171	0.211	0.00654206183785878	Downregulated
MAPK10	2.60148934989944e-07	-1.35929	0.15	0.22	0.0186235419580601	Downregulated
KITLG	5.94670357988705e-07	-1.05192	0.176	0.212	0.0425712615876954	Downregulated
PKDCC	6.5463411770849e-07	-1.55767	0.118	0.205	0.0468639472185154	Downregulated

## Sheet: Data for Figure 5
Data for Figure 5. Statistical analysis of FOSB⁺ B cell subpopulation proportions and pathway enrichment in UC and periodontitis.
Wilcoxon rank-sum test of cell type proportions across healthy, non-inflamed, and inflamed UC samples
Group1	Group2	p_value	cluster	p.adj
Healthy (N=14)	Inflamed UC (N=23)	0.948522832232831	FOSB+ Memory B	0.948522832232831
Healthy (N=14)	Inflamed UC (N=23)	0.00195105648289711	FOSB+ Follicular B	0.00195105648289711
Healthy (N=14)	Inflamed UC (N=23)	0.0173823497408497	FOSB+ Cycling B	0.0173823497408497
Healthy (N=14)	Non inflamed UC (N=13)	0.365308066546457	FOSB+ Memory B	0.365308066546457
Healthy (N=14)	Non inflamed UC (N=13)	0.591593285716345	FOSB+ Follicular B	0.591593285716345
Healthy (N=14)	Non inflamed UC (N=13)	0.659910737391307	FOSB+ Cycling B	0.659910737391307
Inflamed UC (N=23)	Non inflamed UC (N=13)	0.444779295334018	FOSB+ Memory B	0.444779295334018
Inflamed UC (N=23)	Non inflamed UC (N=13)	0.00508026828796264	FOSB+ Follicular B	0.00508026828796264
Inflamed UC (N=23)	Non inflamed UC (N=13)	0.00869188074082101	FOSB+ Cycling B	0.00869188074082101
Shared KEGG pathways of FOSB+ Cycling B
Description	ID_UC	ID.1_UC	GeneRatio_UC	BgRatio_UC	pvalue_UC	p.adjust_UC	qvalue_UC	geneID_UC	Count_UC	ID_P	ID.1_P	GeneRatio_P	BgRatio_P	pvalue_P	p.adjust_P	qvalue_P	geneID_P	Count_P
Apoptosis	hsa04210	hsa04210	6/62	135/8536	0.000416222769793438	0.00311071754266675	0.00205228955743025	FOS/JUN/NFKBIA/TUBA1A/CTSZ/DDIT3	6	hsa04210	hsa04210	2026-05-24	135/8536	3.06624762959395e-05	0.000735311268158342	0.000427254547393058	JUN/FOS/NFKBIA/GADD45B/BIRC3	5
Chemical carcinogenesis - reactive oxygen species	hsa05208	hsa05208	15/62	227/8536	4.55471569751515e-11	1.2935392580943e-09	8.53409888587049e-10	FOS/JUN/ATP5F1E/ATP5MC2/ATP5PF/ATP5F1D/ATP5MC3/ATP5F1B/ATP5MC1/ATP5F1A/ATP5PD/ATP5PO/ATP5PB/NFKBIA/ATP5F1C	15	hsa05208	hsa05208	2026-04-24	227/8536	0.00340505021884643	0.0170252510942321	0.00989256695159594	JUN/FOS/NFKBIA/NDUFA9	4
Epstein-Barr virus infection	hsa05169	hsa05169	6/62	204/8536	0.00349576346938986	0.018208347518858	0.012012920156993	JUN/CDKN1A/TNFAIP3/NFKBIA/SEM1/RUNX3	6	hsa05169	hsa05169	2026-04-24	204/8536	0.00231225449572496	0.014451590598281	0.00839713474763274	JUN/NFKBIA/GADD45B/TNFAIP3	4
Estrogen signaling pathway	hsa04915	hsa04915	6/62	139/8536	0.000486486233016045	0.00345405225441392	0.00227880393360147	FOS/JUN/HSP90AA1/HSPA1A/HSP90AB1/HSPA1B	6	hsa04915	hsa04915	2026-03-24	139/8536	0.00665798918016835	0.0268467305651949	0.0155993634441975	JUN/FOS/HSPA1A	3
Fluid shear stress and atherosclerosis	hsa05418	hsa05418	7/62	141/8536	6.65914821278619e-05	0.000556234733068023	0.000366974731230942	FOS/JUN/KLF2/HSP90AA1/DUSP1/HSP90AB1/SQSTM1	7	hsa05418	hsa05418	2026-03-24	141/8536	0.00692617949866706	0.0270553886666682	0.0157206047831588	JUN/FOS/DUSP1	3
Human T-cell leukemia virus 1 infection	hsa05166	hsa05166	6/62	224/8536	0.00551428072600447	0.0252589633255689	0.0166645495624583	FOS/JUN/EGR1/ZFP36/CDKN1A/NFKBIA	6	hsa05166	hsa05166	2026-05-24	224/8536	0.000336379030165499	0.00467193097452082	0.00271463778730052	JUN/FOS/ZFP36/NFKBIA/EGR1	5
IL-17 signaling pathway	hsa04657	hsa04657	8/62	95/8536	3.60713834149221e-07	4.65648767719904e-06	3.07210825256274e-06	FOSB/JUND/FOS/JUN/HSP90AA1/HSP90AB1/TNFAIP3/NFKBIA	8	hsa04657	hsa04657	2026-06-24	95/8536	1.85567273084022e-07	2.31959091355028e-05	1.347804404505e-05	FOSB/JUN/FOS/NFKBIA/JUND/TNFAIP3	6
Kaposi sarcoma-associated herpesvirus infection	hsa05167	hsa05167	6/62	196/8536	0.00286714269041552	0.0156590100784232	0.0103309999776106	FOS/JUN/UBC/ZFP36/CDKN1A/NFKBIA	6	hsa05167	hsa05167	2026-04-24	196/8536	0.00199779632440126	0.0141240974451041	0.00820684398915521	JUN/FOS/ZFP36/NFKBIA	4
Legionellosis	hsa05134	hsa05134	3/62	56/8536	0.00769489439873574	0.0341460938943898	0.022527815838404	HSPA1A/NFKBIA/HSPA1B	3	hsa05134	hsa05134	2026-02-24	56/8536	0.010636565668286	0.034988702856204	0.0203302778701311	NFKBIA/HSPA1A	2
Lipid and atherosclerosis	hsa05417	hsa05417	8/62	216/8536	0.000154073732459463	0.0012154705560691	0.000801904221572645	FOS/JUN/HSP90AA1/HSPA1A/HSP90AB1/NFKBIA/HSPA1B/DDIT3	8	hsa05417	hsa05417	2026-04-24	216/8536	0.00284601749472395	0.0163207620697274	0.00948322174998895	JUN/FOS/NFKBIA/HSPA1A	4
MAPK signaling pathway	hsa04010	hsa04010	10/62	300/8536	5.25550588755199e-05	0.000497521224021588	0.000328238613327808	JUND/FOS/JUN/NR4A1/DUSP1/HSPA1A/HSPA1B/DUSP2/DUSP5/DDIT3	10	hsa04010	hsa04010	2026-07-24	300/8536	1.27681110071991e-05	0.000399003468974972	0.000231842015657037	JUN/FOS/NR4A1/JUND/DUSP1/GADD45B/HSPA1A	7
Measles	hsa05162	hsa05162	7/62	139/8536	6.08060337142952e-05	0.00053965354921437	0.000356035328985018	FOS/RACK1/JUN/HSPA1A/TNFAIP3/NFKBIA/HSPA1B	7	hsa05162	hsa05162	2026-05-24	139/8536	3.52949408716004e-05	0.000735311268158342	0.000427254547393058	JUN/FOS/NFKBIA/HSPA1A/TNFAIP3	5
NOD-like receptor signaling pathway	hsa04621	hsa04621	6/62	189/8536	0.00239045283874143	0.0141435126292201	0.00933115362491173	JUN/HSP90AA1/HSP90AB1/TNFAIP3/NFKBIA/ERBIN	6	hsa04621	hsa04621	2026-04-24	189/8536	0.00174822519308333	0.0141240974451041	0.00820684398915521	JUN/NFKBIA/BIRC3/TNFAIP3	4
Osteoclast differentiation	hsa04380	hsa04380	8/62	143/8536	8.03443965299535e-06	8.77608023634877e-05	5.79000104547843e-05	FOSB/JUND/FOS/JUN/JUNB/SOCS3/NFKBIA/SQSTM1	8	hsa04380	hsa04380	2026-06-24	143/8536	2.08905034153719e-06	8.70437642307162e-05	5.05770082687951e-05	FOSB/JUN/FOS/JUNB/NFKBIA/JUND	6
Parathyroid hormone synthesis, secretion and action	hsa04928	hsa04928	5/62	115/8536	0.00142789277166282	0.00921639879891455	0.00608050031952109	JUND/FOS/NR4A2/EGR1/CDKN1A	5	hsa04928	hsa04928	2026-04-24	115/8536	0.000269763526321016	0.00421505509876587	0.00244916885738817	FOS/JUND/EGR1/NR4A2	4
Protein processing in endoplasmic reticulum	hsa04141	hsa04141	9/62	170/8536	3.27003456622351e-06	3.86954090336449e-05	2.55292172275344e-05	DNAJA1/PPP1R15A/HSP90AA1/DNAJB1/HSPH1/HSPA1A/HSP90AB1/HSPA1B/DDIT3	9	hsa04141	hsa04141	2026-04-24	170/8536	0.00118171555229545	0.0134285858215392	0.00780271512998909	PPP1R15A/DNAJA1/DNAJB1/HSPA1A	4
Salmonella infection	hsa05132	hsa05132	6/62	251/8536	0.00945409654586006	0.04068126392461	0.02683938094359	FOS/JUN/HSP90AA1/HSP90AB1/NFKBIA/TUBA1A	6	hsa05132	hsa05132	2026-04-24	251/8536	0.00487752507699339	0.0217746655222919	0.0126522267034791	JUN/FOS/NFKBIA/BIRC3	4
Th1 and Th2 cell differentiation	hsa04658	hsa04658	4/62	93/8536	0.00454872649805007	0.022273074576659	0.0146946155472398	FOS/JUN/NFKBIA/RUNX3	4	hsa04658	hsa04658	2026-03-24	93/8536	0.00214686281165582	0.0141240974451041	0.00820684398915521	JUN/FOS/NFKBIA	3
Th17 cell differentiation	hsa04659	hsa04659	5/62	109/8536	0.00112366877630126	0.0075981412492752	0.00501285820004072	FOS/JUN/HSP90AA1/HSP90AB1/NFKBIA	5	hsa04659	hsa04659	2026-03-24	109/8536	0.00337233862397288	0.0170252510942321	0.00989256695159594	JUN/FOS/NFKBIA	3
TNF signaling pathway	hsa04668	hsa04668	7/62	119/8536	2.2358633375595e-05	0.000226780424238177	0.000149617922588568	FOS/JUN/JUNB/SOCS3/IRF1/TNFAIP3/NFKBIA	7	hsa04668	hsa04668	2026-06-24	119/8536	7.09217158372628e-07	4.43260723982892e-05	2.57557810145849e-05	JUN/FOS/JUNB/NFKBIA/BIRC3/TNFAIP3	6

## Sheet: Data for Figure 6
Data for Figure 6. ROC curve source data for ComKey+DEG–based classification across three UC cohorts.
Mean ROC curve data for ComKey+DEG classifier in the UC1 cohort						Mean ROC curve data for ComKey+DEG classifier in the UC2 cohort						UC3Mean ROC curve data for ComKey+DEG classifier in the UC3 cohort
mean_fpr	mean_tpr	tprs_upper	tprs_lower			mean_fpr	mean_tpr	tprs_upper	tprs_lower			mean_fpr	mean_tpr	tprs_upper	tprs_lower
0	0.9196339869281146	1	0.784565123260654			0	0.9739473684210662	1	0.9169209858402892			0	0.824	1	0.46970633649470106
0.010101010101010102	0.920314781804984	1	0.7885926837947308			0.010101010101010102	0.9740334928229801	1	0.9178793233486939			0.010101010101010102	0.8240757575757574	1	0.4699357583636693
0.020202020202020204	0.9209955766818604	1	0.7925925161627986			0.020202020202020204	0.9741196172248937	1	0.918828366583561			0.020202020202020204	0.8241515151515151	1	0.47016288523929256
0.030303030303030304	0.9216763715587323	1	0.7965624136174357			0.030303030303030304	0.9742057416268072	1	0.9197676735617403			0.030303030303030304	0.8242272727272725	1	0.4703877141762398
0.04040404040404041	0.9223571664356041	1	0.8004999521746224			0.04040404040404041	0.9742918660287218	1	0.9206967793055051			0.04040404040404041	0.8243030303030302	1	0.47061024226896647
0.05050505050505051	0.923037961312479	1	0.8044024668860957			0.05050505050505051	0.9743779904306357	1	0.9216151948629266			0.05050505050505051	0.8243787878787877	1	0.4708304666519589
0.06060606060606061	0.9237187561893544	1	0.8082670256576138			0.06060606060606061	0.9744641148325491	1	0.9225224063468941			0.06060606060606061	0.8244545454545456	1	0.4710483845001078
0.07070707070707072	0.9243995510662254	1	0.8120904004933964			0.07070707070707072	0.9745502392344626	1	0.9234178740071843			0.07070707070707072	0.8245303030303028	1	0.47126399302882355
0.08080808080808081	0.9250803459431002	1	0.8158690361045922			0.08080808080808081	0.9746363636363773	1	0.9243010313527696			0.08080808080808081	0.8246060606060607	1	0.4714772894943983
0.09090909090909091	0.9257611408199726	1	0.8195990159093894			0.09090909090909091	0.9747224880382912	1	0.9251712843444864			0.09090909090909091	0.8246818181818181	1	0.47168827119422546
0.10101010101010102	0.9264419356968444	1	0.8232760255857351			0.10101010101010102	0.9748086124402047	1	0.9260280106814445			0.10101010101010102	0.8247575757575758	1	0.471896935467139
0.11111111111111112	0.9271227305737181	1	0.8268953145279463			0.11111111111111112	0.9748947368421181	1	0.9268705592080673			0.11111111111111112	0.8248333333333332	1	0.47210327969353344
0.12121212121212122	0.9278035254505932	1	0.8304516558229049			0.12121212121212122	0.9749808612440328	1	0.9276982494724163			0.12121212121212122	0.824909090909091	1	0.4723073012956905
0.13131313131313133	0.9284843203274642	1	0.8339393057183574			0.13131313131313133	0.9750669856459467	1	0.9285103714702788			0.13131313131313133	0.8249848484848483	1	0.4725089977380833
0.14141414141414144	0.9291651152043406	1	0.8373519640248854			0.14141414141414144	0.9751531100478602	1	0.9293061856134238			0.14141414141414144	0.8250606060606062	1	0.4727083665274909
0.15151515151515152	0.9298459100812129	1	0.8406827374918399			0.15151515151515152	0.9752392344497737	1	0.9300849229642693			0.15151515151515152	0.8251363636363636	1	0.4729054052133044
0.16161616161616163	0.9305267049580835	1	0.843924108937302			0.16161616161616163	0.9753253588516883	1	0.9308457857826781			0.16161616161616163	0.8252121212121213	1	0.4731001113878347
0.17171717171717174	0.9312074998349593	1	0.8470679157885046			0.17171717171717174	0.9754114832536023	1	0.9315879484337014			0.17171717171717174	0.8252878787878787	1	0.47329248268638463
0.18181818181818182	0.9318882947118321	1	0.8501053426734165			0.18181818181818182	0.9754976076555157	1	0.9323105587072598			0.18181818181818182	0.8253636363636364	1	0.47348251678765624
0.19191919191919193	0.9325690895887047	1	0.8530269337255356			0.19191919191919193	0.9755837320574292	1	0.9330127396019402			0.19191919191919193	0.8254393939393938	1	0.47367021141380716
0.20202020202020204	0.9473075196408612	1	0.8713626403367809			0.20202020202020204	0.9756698564593438	1	0.933693591624682			0.20202020202020204	0.8255151515151515	1	0.4738555643308379
0.21212121212121213	0.9479823727470866	1	0.8741847655684953			0.21212121212121213	0.9757559808612577	1	0.9343521956558878			0.21212121212121213	0.825590909090909	1	0.47403857334864435
0.22222222222222224	0.9486572258533109	1	0.8768655032248908			0.22222222222222224	0.9758421052631712	1	0.934987616424938			0.22222222222222224	0.8256666666666668	1	0.47421923632140345
0.23232323232323235	0.9493320789595386	1	0.8793926871225909			0.23232323232323235	0.9759282296650847	1	0.9355989066336667			0.23232323232323235	0.8257424242424242	1	0.4743975511476052
0.24242424242424243	0.9500069320657659	1	0.8817538141664047			0.24242424242424243	0.9760143540669993	1	0.9361851117549745			0.24242424242424243	0.8258181818181819	1	0.47457351577042084
0.25252525252525254	0.9915112893642328	1	0.9682080719054194			0.25252525252525254	0.9761004784689132	1	0.9367452755198024			0.25252525252525254	0.8258939393939393	1	0.4747471281778352
0.26262626262626265	0.9915172311348804	1	0.968222532399555			0.26262626262626265	0.9761866028708267	1	0.9372784460882233			0.26262626262626265	0.825969696969697	1	0.47491838640277884
0.27272727272727276	0.991523172905528	1	0.9682362394784827			0.27272727272727276	0.9762727272727402	1	0.937783682879408			0.27272727272727276	0.8260454545454544	1	0.4750872885234521
0.2828282828282829	0.9915291146761758	1	0.9682491923882711			0.2828282828282829	0.9763588516746549	1	0.9382600640109732			0.2828282828282829	0.8261212121212123	1	0.47525383266346016
0.29292929292929293	0.9915350564468234	1	0.9682613904473466			0.29292929292929293	0.9764449760765688	1	0.9387066942713376			0.29292929292929293	0.8261969696969695	1	0.47541801699192066
0.30303030303030304	0.9915409982174711	1	0.9682728330468203			0.30303030303030304	0.9765311004784822	1	0.939122713520234			0.30303030303030304	0.8262727272727273	1	0.4755798397237855
0.31313131313131315	0.9915469399881187	1	0.9682835196507877			0.31313131313131315	0.9766172248803957	1	0.939507305383538			0.31313131313131315	0.8263484848484848	1	0.4757392991199513
0.32323232323232326	0.9915528817587663	1	0.9682934497965886			0.32323232323232326	0.97670334928231	1	0.9398597060809817			0.32323232323232326	0.8264242424242425	1	0.47589639348736434
0.33333333333333337	0.991558823529414	1	0.9683026230950335			0.33333333333333337	0.9822631578947498	1	0.9486133262061883			0.33333333333333337	0.8379999999999999	1	0.49752582085176855
0.3434343434343435	0.9915647653000617	1	0.9683110392305855			0.3434343434343435	0.9822743221690715	1	0.9486342190149547			0.3434343434343435	0.8380606060606062	1	0.4976753780338485
0.3535353535353536	0.9915707070707093	1	0.9683186979615275			0.3535353535353536	0.9822854864433934	1	0.9486547401621735			0.3535353535353536	0.838121212121212	1	0.4978231702966016
0.36363636363636365	0.991576648841357	1	0.9683255991200673			0.36363636363636365	0.9822966507177162	1	0.948674889337548			0.36363636363636365	0.8381818181818183	1	0.49796919628314096
0.37373737373737376	0.9915825906120046	1	0.968331742612427			0.37373737373737376	0.9823078149920387	1	0.9486946662427882			0.37373737373737376	0.8382424242424241	1	0.49811345466272217
0.38383838383838387	0.9915885323826523	1	0.9683371284188869			0.38383838383838387	0.9823189792663602	1	0.9487140705916661			0.38383838383838387	0.8383030303030303	1	0.49825594413083685
0.393939393939394	0.9915944741532999	1	0.9683417565937966			0.393939393939394	0.9823301435406822	1	0.9487331021100607			0.393939393939394	0.8383636363636363	1	0.4983966634093233
0.4040404040404041	0.9963039215686299	1	0.9815712520655959			0.4040404040404041	0.982341307815005	1	0.9487517605360036			0.4040404040404041	0.8384242424242425	1	0.4985356112464313
0.4141414141414142	0.9963039215686299	1	0.9815712520655959			0.4141414141414142	0.9823524720893272	1	0.9487700456197178			0.4141414141414142	0.8384848484848484	1	0.49867278641702467
0.42424242424242425	0.9963039215686299	1	0.9815712520655959			0.42424242424242425	0.9823636363636489	1	0.9487879571236658			0.42424242424242425	0.8385454545454546	1	0.49880818772252
0.43434343434343436	0.9963039215686299	1	0.9815712520655959			0.43434343434343436	0.9823748006379708	1	0.9488054948225871			0.43434343434343436	0.8386060606060605	1	0.49894181399108173
0.4444444444444445	0.9963039215686299	1	0.9815712520655959			0.4444444444444445	0.9823859649122936	1	0.9488226585035332			0.4444444444444445	0.8386666666666668	1	0.49907366407766984
0.4545454545454546	0.9963039215686299	1	0.9815712520655959			0.4545454545454546	0.982397129186616	1	0.9488394479659034			0.4545454545454546	0.8387272727272727	1	0.4992037368642127
0.4646464646464647	0.9963039215686299	1	0.9815712520655959			0.4646464646464647	0.9824082934609376	1	0.9488558630214798			0.4646464646464647	0.8387878787878789	1	0.4993320312595371
0.4747474747474748	0.9963039215686299	1	0.9815712520655959			0.4747474747474748	0.9824194577352595	1	0.9488719034944603			0.4747474747474748	0.8388484848484847	1	0.4994585461996361
0.48484848484848486	0.9963039215686299	1	0.9815712520655959			0.48484848484848486	0.9824306220095823	1	0.9488875692214839			0.48484848484848486	0.8389090909090909	1	0.4995832806475643
0.494949494949495	0.9963039215686299	1	0.9815712520655959			0.494949494949495	0.9824417862839046	1	0.9489028600516594			0.494949494949495	0.8389696969696969	1	0.4997062335936859
0.5050505050505051	0.9993529411764704	1	0.9921776760896783			0.5050505050505051	0.9997644869750135	1	0.9963556201360128			0.5050505050505051	1	1	1
0.5151515151515152	0.9993529411764704	1	0.9921776760896783			0.5151515151515152	0.9997671451355663	1	0.9963858580860064			0.5151515151515152	1	1	1
0.5252525252525253	0.9993529411764704	1	0.9921776760896783			0.5252525252525253	0.9997698032961192	1	0.9964152294907613			0.5252525252525253	1	1	1
0.5353535353535354	0.9993529411764704	1	0.9921776760896783			0.5353535353535354	0.9997724614566723	1	0.9964437134881027			0.5353535353535354	1	1	1
0.5454545454545455	0.9993529411764704	1	0.9921776760896783			0.5454545454545455	0.9997751196172251	1	0.9964712892675385			0.5454545454545455	1	1	1
0.5555555555555556	0.9993529411764704	1	0.9921776760896783			0.5555555555555556	0.999777777777778	1	0.9964979361292596			0.5555555555555556	1	1	1
0.5656565656565657	0.9993529411764704	1	0.9921776760896783			0.5656565656565657	0.9997804359383308	1	0.9965236335467522			0.5656565656565657	1	1	1
0.5757575757575758	0.9993529411764704	1	0.9921776760896783			0.5757575757575758	0.9997830940988838	1	0.996548361232816			0.5757575757575758	1	1	1
0.5858585858585859	0.9993529411764704	1	0.9921776760896783			0.5858585858585859	0.9997857522594367	1	0.9965720992087113			0.5858585858585859	1	1	1
0.595959595959596	0.9993529411764704	1	0.9921776760896783			0.595959595959596	0.9997884104199896	1	0.9965948278760985			0.595959595959596	1	1	1
0.6060606060606061	1	1	1			0.6060606060606061	0.9997910685805425	1	0.996616528091362			0.6060606060606061	1	1	1
0.6161616161616162	1	1	1			0.6161616161616162	0.9997937267410955	1	0.9966371812418454			0.6161616161616162	1	1	1
0.6262626262626263	1	1	1			0.6262626262626263	0.9997963849016482	1	0.9966567693234575			0.6262626262626263	1	1	1
0.6363636363636365	1	1	1			0.6363636363636365	0.9997990430622011	1	0.9966752750190535			0.6363636363636365	1	1	1
0.6464646464646465	1	1	1			0.6464646464646465	0.999801701222754	1	0.9966926817769233			0.6464646464646465	1	1	1
0.6565656565656566	1	1	1			0.6565656565656566	0.999804359383307	1	0.9967089738886863			0.6565656565656566	1	1	1
0.6666666666666667	1	1	1			0.6666666666666667	0.9998596491228072	1	0.9972612619534635			0.6666666666666667	1	1	1
0.6767676767676768	1	1	1			0.6767676767676768	0.9998607123870283	1	0.9972764467835828			0.6767676767676768	1	1	1
0.686868686868687	1	1	1			0.686868686868687	0.9998617756512495	1	0.997291269798885			0.686868686868687	1	1	1
0.696969696969697	1	1	1			0.696969696969697	0.9998628389154708	1	0.9973057251586204			0.696969696969697	1	1	1
0.7070707070707072	1	1	1			0.7070707070707072	0.9998639021796919	1	0.9973198070567739			0.7070707070707072	1	1	1
0.7171717171717172	1	1	1			0.7171717171717172	0.999864965443913	1	0.9973335097314855			0.7171717171717172	1	1	1
0.7272727272727273	1	1	1			0.7272727272727273	0.9998660287081341	1	0.9973468274747953			0.7272727272727273	1	1	1
0.7373737373737375	1	1	1			0.7373737373737375	0.9998670919723555	1	0.9973597546427017			0.7373737373737375	1	1	1
0.7474747474747475	1	1	1			0.7474747474747475	0.9998681552365765	1	0.9973722856654967			0.7474747474747475	1	1	1
0.7575757575757577	1	1	1			0.7575757575757577	0.9998692185007976	1	0.997384415058359			0.7575757575757577	1	1	1
0.7676767676767677	1	1	1			0.7676767676767677	0.9998702817650187	1	0.9973961374321606			0.7676767676767677	1	1	1
0.7777777777777778	1	1	1			0.7777777777777778	0.99987134502924	1	0.9974074475044595			0.7777777777777778	1	1	1
0.787878787878788	1	1	1			0.787878787878788	0.9998724082934611	1	0.9974183401106327			0.787878787878788	1	1	1
0.797979797979798	1	1	1			0.797979797979798	0.9998734715576822	1	0.9974288102151095			0.797979797979798	1	1	1
0.8080808080808082	1	1	1			0.8080808080808082	0.9998745348219034	1	0.9974388529226574			0.8080808080808082	1	1	1
0.8181818181818182	1	1	1			0.8181818181818182	0.9998755980861247	1	0.9974484634896704			0.8181818181818182	1	1	1
0.8282828282828284	1	1	1			0.8282828282828284	0.9998766613503458	1	0.9974576373354086			0.8282828282828284	1	1	1
0.8383838383838385	1	1	1			0.8383838383838385	0.9998777246145669	1	0.9974663700531375			0.8383838383838385	1	1	1
0.8484848484848485	1	1	1			0.8484848484848485	0.999878787878788	1	0.9974746574211055			0.8484848484848485	1	1	1
0.8585858585858587	1	1	1			0.8585858585858587	0.9998798511430094	1	0.9974824954133077			0.8585858585858587	1	1	1
0.8686868686868687	1	1	1			0.8686868686868687	0.9998809144072304	1	0.9974898802099725			0.8686868686868687	1	1	1
0.8787878787878789	1	1	1			0.8787878787878789	0.9998819776714515	1	0.9974968082077182			0.8787878787878789	1	1	1
0.888888888888889	1	1	1			0.888888888888889	0.9998830409356726	1	0.9975032760293129			0.888888888888889	1	1	1
0.8989898989898991	1	1	1			0.8989898989898991	0.9998841041998939	1	0.9975092805329865			0.8989898989898991	1	1	1
0.9090909090909092	1	1	1			0.9090909090909092	0.999885167464115	1	0.9975148188212332			0.9090909090909092	1	1	1
0.9191919191919192	1	1	1			0.9191919191919192	0.9998862307283362	1	0.9975198882490515			0.9191919191919192	1	1	1
0.9292929292929294	1	1	1			0.9292929292929294	0.9998872939925573	1	0.997524486431568			0.9292929292929294	1	1	1
0.9393939393939394	1	1	1			0.9393939393939394	0.9998883572567786	1	0.9975286112509941			0.9393939393939394	1	1	1
0.9494949494949496	1	1	1			0.9494949494949496	0.9998894205209997	1	0.9975322608628708			0.9494949494949496	1	1	1
0.9595959595959597	1	1	1			0.9595959595959597	0.9998904837852208	1	0.9975354337015601			0.9595959595959597	1	1	1
0.9696969696969697	1	1	1			0.9696969696969697	0.9998915470494419	1	0.9975381284849411			0.9696969696969697	1	1	1
0.9797979797979799	1	1	1			0.9797979797979799	0.9998926103136633	1	0.9975403442182841			0.9797979797979799	1	1	1
0.98989898989899	1	1	1			0.98989898989899	0.9998936735778843	1	0.9975420801972698			0.98989898989899	1	1	1
1	1	1	1			1	1	1	1			1	1	1	1

## Sheet: Data for Figure 7
Data for Figure 7. ROC curve source data for ComKey+DEG–based classification across AD, CD, and PD cohorts.
Mean ROC curve data for ComKey+DEG classifier in the AD cohort						Mean ROC curve data for ComKey+DEG classifier in the CD cohort						UC3Mean ROC curve data for ComKey+DEG classifier in the PD cohort
mean_fpr	mean_tpr	tprs_upper	tprs_lower			mean_fpr	mean_tpr	tprs_upper	tprs_lower			mean_fpr	mean_tpr	tprs_upper	tprs_lower
0	0.23998421052631255	0.4406052056494819	0.039363215403143165			0	0.8167788461538451	1	0.5709402238935178			0	0.04229268292682888	0.09192694312925144	0
0.010101010101010102	0.24191826156299498	0.44223908057112216	0.04159744255486783			0.010101010101010102	0.8189668155918127	1	0.5792594852387591			0.010101010101010102	0.043440379403793715	0.09349186577665117	0
0.020202020202020204	0.24385231259967735	0.44396692984246483	0.04373769535688987			0.020202020202020204	0.8211547850297845	1	0.5875378666062601			0.020202020202020204	0.04458807588075854	0.09531133597962946	0
0.030303030303030304	0.24578636363636008	0.44578904412497256	0.04578368314774761			0.030303030303030304	0.8233427544677538	1	0.5957720857931603			0.030303030303030304	0.08130450849963029	0.14718827353660383	0.01542074346265676
0.04040404040404041	0.24772041467304257	0.447705581706238	0.04773524763984713			0.04040404040404041	0.8255307239057234	1	0.6039585274845964			0.04040404040404041	0.08324747474747451	0.15020212171305114	0.01629282778189789
0.05050505050505051	0.3283293726741078	0.5226739487294482	0.1339847966187674			0.05050505050505051	0.8277186933436904	1	0.612093204286052			0.05050505050505051	0.11914745011086425	0.195094368756668	0.043200531465060504
0.06060606060606061	0.45821674641148025	0.668740676557153	0.24769281626580752			0.06060606060606061	0.8299066627816631	1	0.620171713013173			0.06060606060606061	0.1216086474501105	0.19807091327000234	0.04514638163021867
0.07070707070707072	0.45957129186602547	0.6697770466723216	0.24936553705972928			0.07070707070707072	0.8320946322196312	1	0.6281891857597102			0.07070707070707072	0.15560129752812663	0.24278532048708223	0.068417274569171
0.08080808080808081	0.46092583732057085	0.6708792065044182	0.25097246813672347			0.08080808080808081	0.8342826016575999	1	0.6361402352736558			0.08080808080808081	0.1586750020530506	0.24664752863051959	0.07070247547558162
0.09090909090909091	0.4622803827751162	0.6720473935224595	0.2525133720277729			0.09090909090909091	0.8364705710955712	1	0.6440188942127181			0.09090909090909091	0.19171212121212075	0.2853258137617455	0.098098428662496
0.10101010101010102	0.5017338118022314	0.697394347987464	0.3060732756169988			0.10101010101010102	0.8386585405335408	1	0.651818547939886			0.10101010101010102	0.19479079412006184	0.2892219789006985	0.10035960933942518
0.11111111111111112	0.6269606725146255	0.7988758072004855	0.45504553782876556			0.11111111111111112	0.8408465099715083	1	0.6595318606782016			0.11111111111111112	0.22566124661246548	0.32317568795110885	0.1281468052738221
0.12121212121212122	0.6280547049441842	0.7995987125932861	0.4565106972950824			0.12121212121212122	0.8430344794094781	1	0.6671506951003642			0.12121212121212122	0.22931781226903136	0.32747330431799876	0.13116232022006397
0.13131313131313133	0.629148737373743	0.800386641334399	0.457910833413087			0.13131313131313133	0.8452224488474482	1	0.6746660258197077			0.13131313131313133	0.2581249076127127	0.3585347378800573	0.15771507734536805
0.14141414141414144	0.6302427698033014	0.8012399426209533	0.4592455969856495			0.14141414141414144	0.8474104182854215	1	0.6820678478211795			0.14141414141414144	0.26181744271988233	0.36283179187683096	0.1608030935629337
0.15151515151515152	0.6594157496012784	0.8058546599152072	0.5129768392873495			0.15151515151515152	0.8495983877233866	1	0.6893450816794542			0.15151515151515152	0.27803695491500413	0.3771207947464516	0.17895311508355666
0.16161616161616163	0.6953445640616702	0.854210427305155	0.5364787008181855			0.16161616161616163	0.8517863571613552	1	0.6964854785196666			0.16161616161616163	0.2912579042457094	0.39446082756758133	0.1880549809238375
0.17171717171717174	0.6965036815523655	0.8548768438183771	0.5381305192863539			0.17171717171717174	0.853974326599326	1	0.7034755291478738			0.17171717171717174	0.3075943171552933	0.4073055186251626	0.20788311568542392
0.18181818181818182	0.6976627990430634	0.8556152348758708	0.539710363210256			0.18181818181818182	0.8561622960372937	1	0.7103003836668338			0.18181818181818182	0.32151847745750156	0.4253392056301804	0.21769774928482272
0.19191919191919193	0.6988219165337586	0.8564261768893677	0.5412176561781494			0.19191919191919193	0.858350265475263	0.9997567407335944	0.7169437902169317			0.19191919191919193	0.3363128849470311	0.43617423093800356	0.23645153895605864
0.20202020202020204	0.7193218102073349	0.8591954923721363	0.5794481280425334			0.20202020202020204	0.9613407116032081	1	0.9142166015385471			0.20202020202020204	0.3488453231502009	0.45356521847540143	0.24412542782500032
0.21212121212121213	0.74348563264221	0.8917588528118975	0.5952124124725225			0.21212121212121213	0.9614032439782397	1	0.9143624997265759			0.21212121212121213	0.3528239714215323	0.45738985406761135	0.24825808877545333
0.22222222222222224	0.7444617446393752	0.8923144196426219	0.5966090696361285			0.22222222222222224	0.9614657763532725	1	0.9145067777190645			0.22222222222222224	0.37526513098464226	0.4804155836854496	0.2701146782838349
0.23232323232323235	0.7454378566365395	0.8929340456730037	0.5979416676000753			0.23232323232323235	0.9615283087283046	1	0.9146494270403004			0.23232323232323235	0.37869310996140326	0.48402866708947323	0.2733575528333333
0.24242424242424243	0.7464139686337045	0.8936181963022147	0.5992097409651942			0.24242424242424243	0.9615908411033368	1	0.9147904393259875			0.24242424242424243	0.40071532397142245	0.5055880506686266	0.2958425972742184
0.25252525252525254	0.7689446615275575	0.8937090302577834	0.6441802927973316			0.25252525252525254	0.961653373478369	1	0.9149298063271142			0.25252525252525254	0.404849634556952	0.5102440256229626	0.29945524349094144
0.26262626262626265	0.7698233076377835	0.8942831175674171	0.6453634977081499			0.26262626262626265	0.9617159058534016	1	0.9150675199138274			0.26262626262626265	0.42662207440256145	0.5336725021082811	0.3195716466968418
0.27272727272727276	0.7856610446570981	0.9168408789579369	0.6544812103562593			0.27272727272727276	0.9617784382284341	1	0.9152035720792963			0.27272727272727276	0.4306177014042866	0.5375725612461304	0.3236628415624429
0.2828282828282829	0.7864437311713656	0.9172305302198653	0.6556569321228658			0.2828282828282829	0.9618409706034661	1	0.9153379549435545			0.2828282828282829	0.4485325819167269	0.5542117533703163	0.34285341046313755
0.29292929292929293	0.7872264176856293	0.91767694176436	0.6567758936068986			0.29292929292929293	0.9619035029784985	1	0.9154706607573408			0.29292929292929293	0.4523037078098037	0.5576081396356628	0.3469992759839447
0.30303030303030304	0.8098942716640127	0.916167091299078	0.7036214520289474			0.30303030303030304	0.9619660353535309	1	0.9156016819058987			0.30303030303030304	0.46535347376201075	0.567087859335679	0.36361908818834254
0.31313131313131315	0.8106450602516432	0.916569188492911	0.7047209320103753			0.31313131313131315	0.962028567728563	1	0.9157310109127641			0.31313131313131315	0.47665342448878945	0.5814210984547046	0.37188575052287426
0.32323232323232326	0.8221963538897801	0.9322850154336683	0.7121076923458919			0.32323232323232326	0.9620911001035959	1	0.9158586404435217			0.32323232323232326	0.48939905149051466	0.5904151312037089	0.38838297177732045
0.33333333333333337	0.8228799707602378	0.9326003922187662	0.7131595493017093			0.33333333333333337	0.962153632478628	1	0.9159845633095209			0.33333333333333337	0.4987859078590783	0.6021147464511001	0.3954570692670565
0.3434343434343435	0.8235635876306973	0.9329727211119075	0.714154454149487			0.3434343434343435	0.9622161648536612	1	0.9161087724715685			0.3434343434343435	0.5103437628315668	0.6103419057766173	0.4103456198865163
0.3535353535353536	0.8398774543682531	0.9307303537760214	0.7490245549604848			0.3535353535353536	0.9622786972286932	1	0.9162312610435608			0.3535353535353536	0.5197718649913772	0.621309683292111	0.4182340466906434
0.36363636363636365	0.8404068979266449	0.931029932711583	0.7497838631417069			0.36363636363636365	0.9623412296037257	1	0.9163520222960917			0.36363636363636365	0.5317899113082034	0.629929315160152	0.4336505074562548
0.37373737373737376	0.8497750620237571	0.9434302292704705	0.7561198947770437			0.37373737373737376	0.9624037619787581	1	0.9164710496599942			0.37373737373737376	0.5412020407325271	0.6421062961485303	0.4402977853165239
0.38383838383838387	0.8503780746057178	0.9438068638314753	0.7569492853799603			0.38383838383838387	0.9624662943537899	1	0.9165883367298369			0.38383838383838387	0.5539998357559317	0.6506952804213978	0.4573043910904656
0.393939393939394	0.8509810871876765	0.9442442128902279	0.7577179614851252			0.393939393939394	0.9625288267288225	1	0.9167038772673637			0.393939393939394	0.5631853658536583	0.6623929331171715	0.4639777985901451
0.4040404040404041	0.8642227671451486	0.9421906053648913	0.7862549289254058			0.4040404040404041	0.9903563681688637	1	0.9709820178462383			0.4040404040404041	0.5667428184281846	0.6655962010551004	0.46788943580126885
0.4141414141414142	0.8648435007974595	0.9425589359937157	0.7871280656012034			0.4141414141414142	0.9903827052577011	1	0.9710518454069766			0.4141414141414142	0.5819081177629948	0.6798195716061873	0.48399666391980223
0.42424242424242425	0.8744990829346238	0.9559172238742176	0.7930809419950299			0.42424242424242425	0.9904090423465377	1	0.9711200731663083			0.42424242424242425	0.5854366223207672	0.6833246008098355	0.48754864383169894
0.43434343434343436	0.8750718367889552	0.9562396784112228	0.7939039951666875			0.43434343434343436	0.9904353794353747	1	0.971186690679353			0.43434343434343436	0.5966817853330046	0.6908799693535121	0.5024836013124971
0.4444444444444445	0.8756445906432896	0.95662912779387	0.7946600534927092			0.4444444444444445	0.9904617165242124	1	0.9712516878168035			0.4444444444444445	0.60538342366757	0.7023615307866242	0.5084053165485158
0.4545454545454546	0.88509533492824	0.9572211098194836	0.8129695600369964			0.4545454545454546	0.9904880536130488	1	0.9713150547767778			0.4545454545454546	0.6166734663710267	0.7087081877023933	0.5246387450396601
0.4646464646464647	0.8856308745348334	0.9575301303964432	0.8137316186732235			0.4646464646464647	0.990514390701886	1	0.9713767820964541			0.4646464646464647	0.6242278393693024	0.7174049009477902	0.5310507777908146
0.4747474747474748	0.8925702861952979	0.966493676542509	0.8186468958480868			0.4747474747474748	0.9905407277907237	1	0.9714368606634454			0.4747474747474748	0.6345737455859396	0.7241813443394817	0.5449661468323975
0.48484848484848486	0.8931426103136756	0.9667288341970587	0.8195563864302925			0.48484848484848486	0.9905670648795606	1	0.9714952817269141			0.48484848484848486	0.6426114067504287	0.7341040959107207	0.5511187175901368
0.494949494949495	0.8937149344320515	0.9670334305989098	0.8203964382651933			0.494949494949495	0.9905934019683982	1	0.9715520369083669			0.494949494949495	0.6519727108483201	0.7405141440148273	0.5634312776818129
0.5050505050505051	0.9031920964026333	0.9665356791064444	0.8398485136988222			0.5050505050505051	0.9906197390572345	1	0.9716071182121203			0.5050505050505051	0.6591293216720027	0.7483754524158878	0.5698831909281176
0.5151515151515152	0.9036793593833179	0.9668911668064532	0.8404675519601826			0.5151515151515152	0.9906460761460719	1	0.9716605180354009			0.5151515151515152	0.6693733062330594	0.7545570770858883	0.5841895353802304
0.5252525252525253	0.9041666223640012	0.9673203810082279	0.8410128637197746			0.5252525252525253	0.9906724132349094	1	0.9717122291780449			0.5252525252525253	0.6754925474254722	0.7617488431051087	0.5892362517458356
0.5353535353535354	0.9105037169945179	0.9750500002020782	0.8459574337869576			0.5353535353535354	0.9906987503237459	1	0.9717622448517852			0.5353535353535354	0.6853843105855273	0.7682420718955834	0.6025265492754712
0.5454545454545455	0.9108790271132491	0.9753165986836352	0.846441455542863			0.5454545454545455	0.990725087412583	1	0.9718105586890879			0.5454545454545455	0.6927483370288209	0.7774528689892723	0.6080438050683694
0.5555555555555556	0.918447319688118	0.9764281764926007	0.8604664628836353			0.5555555555555556	0.9907514245014205	1	0.9718571647515082			0.5555555555555556	0.702321364046972	0.7833937170600704	0.6212490110338735
0.5656565656565657	0.9187907318802139	0.9766725637297857	0.860908900030642			0.5656565656565657	0.990777761590257	1	0.9719020575375531			0.5656565656565657	0.7089374640716086	0.7905720102500313	0.6273029178931859
0.5757575757575758	0.9191341440723111	0.9769717243154004	0.8612965638292218			0.5757575757575758	0.990804098679094	1	0.9719452319900188			0.5757575757575758	0.7185787755604784	0.7969721193279533	0.6401854317930036
0.5858585858585859	0.9247800815169327	0.9839246845855398	0.8656354784483256			0.5858585858585859	0.9908304357679317	1	0.9719866835027844			0.5858585858585859	0.721708384659601	0.7996752258892631	0.6437415434299388
0.595959595959596	0.9252002613857975	0.9842818922995968	0.8661186304719981			0.595959595959596	0.9908567728567681	1	0.97202640792703			0.595959595959596	0.7337249938408461	0.8106192353683602	0.656830752313332
0.6060606060606061	0.9334162945241994	0.9862980290825974	0.8805345599658013			0.6060606060606061	0.9988293706293702	1	0.9919008105360339			0.6060606060606061	0.7370679970436032	0.8132880204517452	0.6608479736354611
0.6161616161616162	0.9338471070352738	0.9866095756987545	0.8810846383717932			0.6161616161616162	0.9988345182595177	1	0.9919326081501325			0.6161616161616162	0.7445343064794275	0.821857904835789	0.667210708123066
0.6262626262626263	0.9342779195463502	0.9869986101167297	0.8815572289759707			0.6262626262626263	0.9988396658896654	1	0.99196354932774			0.6262626262626263	0.7542994169335614	0.8286083408601383	0.6799904930069844
0.6363636363636365	0.9394276714513662	0.9933847467117494	0.885470596190983			0.6363636363636365	0.998844813519813	1	0.9919936243958415			0.6363636363636365	0.7603100517368785	0.8357787656213693	0.6848413378523877
0.6464646464646465	0.939898467127425	0.9937659784309347	0.8860309558239152			0.6464646464646465	0.9988499611499606	1	0.9920228238673393			0.6464646464646465	0.7695083559168906	0.8419578728716944	0.6970588389620868
0.6565656565656566	0.9481233829523436	0.9961701893238408	0.9000765765808463			0.6565656565656566	0.9988551087801084	1	0.9920511384566004			0.6565656565656566	0.7757731994744221	0.8497612104602893	0.701785188488555
0.6666666666666667	0.9486207602339313	0.9965758975786739	0.9006656228891886			0.6666666666666667	0.9988602564102561	1	0.9920785590950786			0.6666666666666667	0.7837798102981038	0.8556893565585293	0.7118702640376784
0.6767676767676768	0.9491181375155192	0.9970791220362738	0.9011571529947646			0.6767676767676768	0.9988654040404035	1	0.992105076946964			0.6767676767676768	0.790190687361421	0.8628281734723535	0.7175532012504884
0.686868686868687	0.9534356326422242	1	0.9058488596155013			0.686868686868687	0.998870551670551	1	0.9921306834248077			0.686868686868687	0.799362404533137	0.8688062261573546	0.7299185829089194
0.696969696969697	0.9538194577352612	1	0.9063369637412161			0.696969696969697	0.9988756993006989	1	0.9921553702050545			0.696969696969697	0.8050093619118016	0.8758474078154401	0.7341713160081631
0.7070707070707072	0.9616323099415374	1	0.9206382930161806			0.7070707070707072	0.9988808469308463	1	0.9921791292434442			0.7070707070707072	0.8140623922148348	0.881531234618087	0.7465935498115825
0.7171717171717172	0.9619523391813046	1	0.9210456214325264			0.7171717171717172	0.998885994560994	1	0.9922019527902093			0.7171717171717172	0.8167034983986229	0.8836740244747219	0.7497329723225239
0.7272727272727273	0.9622723684210697	1	0.9213806129879527			0.7272727272727273	0.9988911421911417	1	0.9922238334050085			0.7272727272727273	0.8280437915742824	0.8926439490167362	0.7634436341318287
0.7373737373737375	0.9661421451355824	1	0.9257512029017122			0.7373737373737375	0.9988962898212894	1	0.992244763971547			0.7373737373737375	0.8307657468998976	0.894984982753808	0.7665465110459871
0.7474747474747475	0.9664573763955496	1	0.9261753209059099			0.7474747474747475	0.998901437451437	1	0.9922647377118057			0.7474747474747475	0.8426677137225982	0.9046932719929526	0.7806421554522438
0.7575757575757577	0.9732056220095864	1	0.9381212875212103			0.7575757575757577	0.9989065850815846	1	0.9922837481998283			0.7575757575757577	0.8451492978566228	0.9065386763305263	0.7837599193827194
0.7676767676767677	0.9735368022328706	1	0.9386505594810225			0.7676767676767677	0.9989117327117324	1	0.9923017893750039			0.7676767676767677	0.8556090375297756	0.9147452851695698	0.7964727898899814
0.7777777777777778	0.973867982456157	1	0.9390924539836782			0.7777777777777778	0.9989168803418798	1	0.9923188555547736			0.7777777777777778	0.8580903342366824	0.9167847336802188	0.7993959347931459
0.787878787878788	0.9741991626794416	1	0.9394461359322636			0.787878787878788	0.9989220279720274	1	0.9923349414467222			0.787878787878788	0.8695294407489634	0.9267445968057454	0.8123142846921815
0.797979797979798	0.9769507132730967	1	0.9432242551412295			0.797979797979798	0.9989271756021751	1	0.9923500421599722			0.797979797979798	0.87204352467768	0.9286616868167565	0.8154253625386034
0.8080808080808082	0.9819878034733425	1	0.9524089338667415			0.8080808080808082	0.9997192307692305	1	0.9962145051625805			0.8080808080808082	0.8771058963620065	0.9339716158846946	0.8202401768393185
0.8181818181818182	0.9822891148325491	1	0.9530246090672112			0.8181818181818182	0.9997192307692305	1	0.9962145051625805			0.8181818181818182	0.8862124907612846	0.9402193431145595	0.8322056384080098
0.8282828282828284	0.9825904261917553	1	0.9535464547863817			0.8282828282828284	0.9997192307692305	1	0.9962145051625805			0.8282828282828284	0.8915820809723362	0.9454853306496555	0.8376788312950169
0.8383838383838385	0.9828917375509609	1	0.9539723243632022			0.8383838383838385	0.9997192307692305	1	0.9962145051625805			0.8383838383838385	0.900411143959938	0.9516078791661604	0.8492144087537157
0.8484848484848485	0.9849718367889545	1	0.9574111088727402			0.8484848484848485	0.9997192307692305	1	0.9962145051625805			0.8484848484848485	0.9050633160877235	0.9564548274247906	0.8536718047506564
0.8585858585858587	0.9884003810030239	1	0.965213482052895			0.8585858585858587	0.9997192307692305	1	0.9962145051625805			0.8585858585858587	0.9136490514905287	0.9615279108066253	0.8657701921744321
0.8686868686868687	0.9886096269714797	1	0.9657348651406426			0.8686868686868687	0.9997192307692305	1	0.9962145051625805			0.8686868686868687	0.915533875338768	0.9631493284565888	0.8679184222209471
0.8787878787878789	0.9888188729399371	1	0.9661732376508825			0.8787878787878789	0.9997192307692305	1	0.9962145051625805			0.8787878787878789	0.9264270756344111	0.9723422987908061	0.880511852478016
0.888888888888889	0.9890281189083926	1	0.9665260636821346			0.888888888888889	0.9997192307692305	1	0.9962145051625805			0.888888888888889	0.9284616079494262	0.9740359398689531	0.8828872760298994
0.8989898989898991	0.9905171628566467	1	0.9692186607198251			0.8989898989898991	0.9997192307692305	1	0.9962145051625805			0.8989898989898991	0.9395919356163399	0.9816611639574229	0.897522707275257
0.9090909090909092	0.9949846491228123	1	0.9798532752242388			0.9090909090909092	0.9997192307692305	1	0.9962145051625805			0.9090909090909092	0.9411522542498332	0.9827774664375568	0.8995270420621095
0.9191919191919192	0.9951352826510765	1	0.9802949747663022			0.9191919191919192	0.9997192307692305	1	0.9962145051625805			0.9191919191919192	0.9525245955489979	0.9901456581170067	0.9149035329809891
0.9292929292929294	0.9952859161793424	1	0.9806450869893966			0.9292929292929294	0.9997192307692305	1	0.9962145051625805			0.9292929292929294	0.9537517040322039	0.990935577342967	0.9165678307214408
0.9393939393939394	0.9954365497076064	1	0.9808998410078607			0.9393939393939394	0.9997192307692305	1	0.9962145051625805			0.9393939393939394	0.9656639566395803	0.9980171020303913	0.9333108112487692
0.9494949494949496	0.9967885300372178	1	0.9841840967344153			0.9494949494949496	0.9997192307692305	1	0.9962145051625805			0.9494949494949496	0.9670126467931467	0.998945549461698	0.9350797441245954
0.9595959595959597	0.9984437001594905	1	0.9896317721281409			0.9595959595959597	0.9997192307692305	1	0.9962145051625805			0.9595959595959597	0.9782485012729	1	0.951870100203698
0.9696969696969697	0.9985156698564605	1	0.9899602198396907			0.9696969696969697	0.9997192307692305	1	0.9962145051625805			0.9696969696969697	0.9793083271741914	1	0.9536979826088101
0.9797979797979799	0.9985876395534302	1	0.9902170833913304			0.9797979797979799	0.9997192307692305	1	0.9962145051625805			0.9797979797979799	0.9891969286359593	1	0.9697666633287697
0.98989898989899	0.9986596092503998	1	0.9903975555075375			0.98989898989899	0.9997192307692305	1	0.9962145051625805			0.98989898989899	0.9898545618789562	1	0.9711227780365349
1	1	1	1			1	1	1	1			1	1	1	1

## Sheet: Data for Supplementary Figure 2
Data for Supplementary Figure 2.Node degree values of gene co-expression networks in periodontitis and ulcerative colitis
gene symbol	periodontitis_degree	UC_degree
H19	5	23
OLFML2B	1	5
LOXL1	3	4
MMP7	0	16
SERPINB7	2	21
ABCA12	3	21
CPXM1	8	6
DEFB4A	3	5
IL1A	1	7
PANK1	7	14
CXCL5	0	25
IL6	3	2
IL21R	3	0
KLK11	4	21
DUOXA1	0	3
SOCS1	2	6
ADAM12	9	4
PECAM1	2	5
KLF2	4	9
MMP1	2	3
PAQR5	3	20
GJC1	1	1
FCN1	1	7
ANKRD22	5	18
FCGR3B	1	0
SLC1A1	3	10
MEOX1	1	4
AQP9	0	1
PTP4A3	2	3
EGFL6	1	2
VLDLR	2	23
PRKCB	4	0
SAA1	1	8
CWH43	4	10
KCNJ8	2	2
ELMO1	5	6
HSD11B1	3	1
CXCL13	0	5
FOSB	2	12
GRTP1	2	2
FAP	2	0
PDGFRB	0	0
CXCL3	2	5
ECSCR	2	0
PF4	0	23
POU2F3	0	22
APLNR	0	3
PIM2	0	0
RGS1	2	7
PAPLN	4	1
KLHL6	1	3
VCAM1	4	4
CD177	0	19
BTN3A3	3	8
FNDC1	1	10
MGP	4	1
CFI	2	6
FPR1	0	0
SLITRK6	0	12
FAM20A	2	0
LRP4	3	10
LANCL3	0	25
AGPAT4	0	12
LOXL2	0	1
TGM2	1	6
CSF3R	0	0
POU2F2	2	0
SERPINB9	0	7
CD34	1	2
TUBB2A	2	15
COL14A1	0	7
FOS	1	9
FBN1	0	0
ICAM1	0	1
COL15A1	1	0
FCGR2B	4	4
CXCL2	2	3
PPM1M	3	1
KLHL5	2	2
AKAP2	2	1
FADS1	1	6
GABBR1	1	8
ZNF57	0	1
SLC39A2	3	12
ALPK2	0	3
G0S2	1	0
IL7R	1	2
AHNAK2	0	13
ME1	1	12
CSGALNACT1	0	3
PIK3R3	0	3
VNN1	3	23
CBR3	2	13
RAMP2	0	2
DDR2	0	0
EGR1	0	10
DOCK8	0	0
SDR16C5	1	19
SLC6A14	1	7
NID1	0	4
S1PR3	1	1
ISG20	1	5
AMPD1	2	18
FSTL1	2	0
PLA1A	1	8
DEFB1	0	22
IRF1	1	9
SLC16A9	0	13
INHBA	2	1
SELE	0	3
OLFM1	0	9
STAP1	4	0
TGFB1	0	1
SLC16A6	2	5
MS4A1	3	3
CR2	0	5
ERG	3	2
KMO	2	2
NRCAM	1	1
HLA-DOB	3	0
TMTC1	2	9
CPNE5	2	0
TEK	1	7
CXCR4	0	2
CYYR1	0	3
RHOJ	0	2
LYPD6B	1	25
SOCS3	0	2
DOCK2	0	0
PODXL	1	1
TSC22D3	0	16
CFB	2	8
PPP2R3A	0	9
THY1	0	1
CCL18	0	14
IGFBP5	1	4
PROK2	0	1
RORA	0	5
MMP3	1	3
SNX20	0	0
ESAM	2	6
CADM1	0	5
MLKL	3	2
TSPAN11	1	4
CLEC1A	0	1
SLC22A23	2	0
P2RY13	1	4
PLA2G7	0	5
PLXDC1	2	5
PHLDA1	0	1
CHN1	0	1
CYP27C1	0	11
CFH	0	4
MYO1F	1	1
CCR7	0	3
VAMP1	2	0
ADAMTS1	1	13
MMP2	2	0
PTPN21	0	4
SEC14L1	3	4
CNKSR3	2	10
MNDA	2	0
ATP8B2	3	2
MIAT	4	0
IMPA2	0	3
CYTH4	2	0
CCR1	3	2
SH3RF2	1	3
LDB2	1	2
GNLY	1	18
GPX7	1	17
C1S	4	0
OSBPL1A	1	23
CTHRC1	4	1
ARHGEF37	2	15
SLC2A14	0	1
TFAP2C	1	3
PPP1R16B	2	0
INPP5D	0	1
C1orf115	1	5
COL4A4	1	2
COL6A2	0	0
IKZF1	0	0
TPST2	2	0
CMTM7	1	1
TNFRSF1B	1	0
IGHD	1	22
ASS1	0	9
KLHDC7B	0	8
DRAM1	1	0
SCNN1B	0	8
PLEKHO1	2	0
ARFGAP3	0	0
GPRC5B	2	15
GPRIN2	0	2
PTGR1	0	24
SLAMF8	1	3
SATB2	0	0
CST7	1	9
ENTPD5	1	2
CD86	1	1
STC1	0	1
IFITM2	0	3
IGSF9	1	3
VIM	0	0
EML1	0	6
CCDC80	4	1
GALNT12	1	0
CDH11	1	0
LILRB1	0	0
MYH10	0	3
BIRC3	0	8
STAT4	0	2
PHOSPHO2	1	10
PRKAR2B	0	3
C2orf88	0	6
SYT11	2	1
LST1	0	1
SPARCL1	0	0
C1R	1	0
SGMS1	1	6
SH3PXD2B	0	4
TMEM200C	0	6
RAPGEFL1	1	0
ITGAX	1	0
STAP2	1	0
ITGA5	1	0
FZD5	0	0
DUOX2	1	4
TLR1	2	1
P2RY1	1	9
PAX5	1	1
CYBB	0	1
TCEA3	0	0
SHROOM3	1	1
CHP2	0	8
TLR8	1	2
FCRL3	0	1
BASP1	0	0
CALU	3	0
AIM2	2	4
SERPINB5	1	10
TPRG1	1	7
FILIP1L	0	14
NIPSNAP3A	1	1
NLRC3	0	1
EGR3	0	4
CD300A	0	4
GIMAP4	2	3
SLAMF6	0	1
SULF1	0	5
MAP4K1	0	0
CCL3	1	7
KDELR3	0	4
VAV1	0	0
IKBIP	0	4
TMEM154	2	1
TSPAN18	0	7
TM4SF18	0	9
EPHA3	0	6
LEF1	2	1
ARHGAP29	0	2
GPR183	0	1
TMC8	3	1
EPHX2	1	1
TFEC	0	2
RAB40C	0	0
SH2D3C	0	0
TNFSF13B	1	0
CA12	1	13
CD3D	0	2
GHR	0	10
FMNL1	1	0
AKR1B10	0	12
PTGS2	1	1
HLA-DRA	0	1
TBXAS1	0	7
GIMAP8	0	0
FCGRT	0	9
RGS5	0	4
FAM110C	1	3
RAC2	0	0
EXPH5	0	0
ANK3	0	3
SASH3	1	0
DOK3	0	0
GPR160	2	0
MME	1	8
ST8SIA4	0	0
COL4A1	0	1
FER1L4	0	4
CORO1A	0	0
IL16	0	0
SLC2A3	2	1
IGLC1	0	8
ANXA6	0	0
CCDC69	0	0
MEI1	0	1
COBL	0	2
FUT8	0	8
LY96	1	0
ARHGAP9	1	0
SERPINI1	0	5
IL1B	1	1
ANKRD29	0	9
NEBL	0	10
CD69	0	0
MPP7	0	8
CD180	1	0
IGLV6-57	1	5
VCAN	0	2
MMP9	2	2
PRDX4	1	5
ALDH1L2	0	3
SERPINA1	0	15
APBB1IP	0	0
TXNDC15	0	5
ST3GAL1	1	7
CD93	0	0
IGKC	0	13
HPGD	0	6
GPSM3	0	0
PTGDS	0	2
CD37	0	0
PLCG2	0	0
CTSH	0	4
KCNN3	0	1
SFMBT2	0	3
MAMDC2	0	8
PTPRC	0	0
JAK3	2	0
EVI2B	0	1
XBP1	0	1
C16orf54	0	2
EAF2	1	1
CD38	0	1
FCRL5	0	0
CYTIP	0	0
LAX1	0	0
CHST2	2	0
FKBP11	0	1
TAGAP	0	0
DERL3	0	0
CXCL1	0	2
CD27	0	1
SLAMF7	0	1
CD79A	4	1
IRF4	0	3
CXCL6	0	5
SPAG4	0	2
IGLJ3	0	4
IGHA1	0	7
SELL	0	0
PNOC	0	0
ZBP1	0	1
BTG2	2	1
SRGN	0	0
CD53	0	0
FCRLA	0	0
C3	0	1
CSF2RB	0	0
FCGR3A	0	0
HCLS1	0	0
SAMSN1	0	0
P2RY8	0	0
CD19	0	0
MMP12	0	3
EPB41L4B	0	0
ITGAL	0	0
TDO2	0	8
C4A	0	7
IGLV4-60	0	28
RGS4	0	5
IL10RA	0	0
GLCCI1	0	0
ICAM2	2	0
SLA	0	2
RHOH	0	0
SYNE1	1	0
GZMK	0	13
ARHGAP25	0	0
IGHM	0	32
CDKN2B	0	4
GPR65	0	0
UGT2B17	0	41
ENG	0	0
NAPSB	1	0
TRPS1	0	2
ENTPD1	0	0
CD52	0	0
HLA-DMA	0	4
GZMB	0	2
SELPLG	0	0
BCL2A1	0	0
GMFG	0	0
ARHGDIB	0	0
ADA	0	3
CSRP2	0	3
CREB3L2	0	1
CDH5	0	0
NCF2	0	1
CCDC88A	0	1
TFPI	0	0
TBC1D10C	1	0
RGS18	0	3
SLC17A9	0	5
RAMP3	0	3
FXYD5	1	2
FAM20C	0	0
CRELD2	0	9
XK	0	0
LCP2	1	0
ADAMTS9	0	4
CD2	0	2
LAPTM5	0	0
BTK	1	0
PCDH17	1	3
APOBEC3G	1	0
TGFB3	0	2
CALCRL	0	3
LCP1	0	0
TIMP1	0	1
CHI3L2	0	3
ITGB2	0	0
LBH	0	1
CHST15	0	1
NCKAP1L	1	0
WIPF1	0	0
VWF	0	0
VAV3	0	2
KYNU	0	2
PKHD1L1	0	12
LYN	0	0
GYPC	0	0
LCK	0	0
IGHG1	1	10
TNFAIP6	0	1
VNN2	0	1
SLC7A7	0	3
RGS2	0	13
RUNX3	0	0
MICB	1	5
CCL19	0	9
CD79B	0	0
PLXNC1	2	1
ITGA8	0	9
IFNAR2	0	1
NHSL1	0	0
CD48	0	0
BCAT1	0	2
FCGR2C	0	1
CDHR1	0	2
C5AR1	0	0
SLC7A11	1	8
TIE1	1	0
CHST11	0	3
IGDCC4	0	5
PIK3AP1	0	0
PTPN7	3	0
RASSF2	0	0
EBF1	0	1
ACAP1	1	0
PPP1R14C	0	9
FCGR2A	1	2
IGF2	2	17
IL24	0	6
SELP	0	1
PDE4B	0	0
SLFN11	1	0
GRAMD1C	0	18
KDR	0	3
ARHGAP15	1	1
TRBC1	0	2
BANK1	1	1
DCN	0	1

## Sheet: Data for Supplementary Figure 3
Data for Supplementary Figure 3.Expression matrices of the linking gene set in ulcerative colitis and periodontitis.
Expression matrix of linking genes in periodontitis
geme symbol	GSM404005	GSM404006	GSM404007	GSM404008	GSM404009	GSM404010	GSM404011	GSM404012	GSM404013	GSM404014	GSM404015	GSM404016	GSM404017	GSM404018	GSM404019	GSM404020	GSM404021	GSM404022	GSM404023	GSM404024	GSM404025	GSM404026	GSM404027	GSM404028	GSM404029	GSM404030	GSM404031	GSM404032	GSM404033	GSM404034	GSM404035	GSM404036	GSM404037	GSM404038	GSM404039	GSM404040	GSM404041	GSM404042	GSM404043	GSM404044	GSM404045	GSM404046	GSM404047	GSM404048	GSM404049	GSM404050	GSM404051	GSM404052	GSM404053
IGLV4-60	7.50002	7.46755	5.522	7.60538	6.06169	5.59437	8.98924	5.68768	8.12488	6.37251	7.2621	6.2993	5.95453	7.1373	6.82186	7.54513	7.0854	6.88336	7.70857	8.16758	5.03936	6.16975	6.69614	5.47345	7.12833	6.16169	5.65005	7.75557	8.60991	9.48734	9.81191	5.64358	6.01548	5.79781	5.83871	6.93416	7.5273	5.63213	6.80917	6.39728	6.38567	6.22966	8.36257	7.58097	4.94024	6.7162	5.95505	6.53851	5.60066
UGT2B17	4.37109	5.8232	3.3134	3.52766	3.1015	3.1798	5.55177	3.06761	4.4761	3.12869	3.25742	3.25063	3.50413	3.60442	3.7849	4.08808	3.72826	3.22545	4.02192	4.14228	3.126	4.00733	3.99461	3.71912	2.98741	3.05395	3.02334	4.48332	4.32488	5.00118	4.94992	3.52318	3.54484	3.63877	3.17932	2.97591	3.61965	3.14139	4.21261	4.09502	3.48989	3.64434	4.09798	4.08863	3.5802	4.46572	4.79671	5.06251	3.71432
CHI3L2	5.86353	6.45684	6.98009	5.30418	5.69548	5.27578	6.74561	5.15807	6.78163	6.66339	7.61017	6.49682	5.77254	6.37331	6.22747	5.56824	5.73689	5.73881	6.2006	5.85911	4.77986	6.77909	6.69019	5.37137	5.9119	5.19954	5.28598	7.38377	7.04799	6.93644	7.0417	6.12925	5.61604	5.36868	5.43949	6.14456	6.32799	6.02372	6.17554	5.94683	5.95091	5.72807	6.45936	5.7336	6.07239	6.30504	7.02807	5.8626	5.93721
EPHX2	6.60991	6.10424	7.0724	7.21292	7.31431	8.11513	5.65949	8.04723	6.38005	7.25142	7.02274	7.45637	7.43232	6.80872	7.47126	6.47966	6.90671	7.15845	7.19705	7.19057	7.2317	6.86352	5.99555	7.43076	7.2576	6.8744	8.00887	5.59209	5.52463	6.9129	6.79462	6.72114	6.74049	7.05068	7.22976	8.01633	6.7826	7.56359	6.39904	6.11505	6.10747	6.45355	5.9192	5.99819	6.87377	6.91566	6.79861	6.74487	7.0625
DEFB4A	10.9349	10.471	12.2459	12.1969	11.2721	10.8951	10.0292	11.1208	11.8255	8.5979	8.12448	7.87932	10.3607	10.2734	11.0209	9.4913	10.3003	9.34121	9.97622	8.3926	10.4522	9.14567	10.1253	9.48233	6.71971	9.07429	8.8073	9.31464	9.48435	8.67549	9.92073	11.9364	9.22161	7.90064	8.49014	8.86581	8.16401	10.0214	9.98477	9.72822	11.1864	10.3449	9.51748	10.0678	11.6371	8.0026	8.56326	7.6162	9.09707
CXCL3	5.33211	5.86286	6.13113	7.58907	6.50641	5.34261	7.79302	5.72085	7.10382	6.24339	6.47818	5.22518	4.6627	6.1281	5.89544	5.94176	6.18483	6.21786	5.54322	6.19658	4.51577	5.30152	5.94908	5.49161	5.92822	6.78337	5.17516	7.11889	5.71789	6.96542	6.57013	5.7285	6.51275	5.23062	4.48517	5.03623	4.94497	5.00836	5.20767	4.91603	4.96178	4.78975	5.1839	4.70133	4.41458	6.60591	7.52337	6.8971	8.57157
CCL3	5.95291	5.76574	5.56412	6.27885	6.2675	6.26941	7.33049	6.31071	6.29051	5.19331	5.12627	4.67948	5.37212	6.61184	5.73096	5.75463	5.49537	5.63318	5.85857	6.12847	4.92955	5.47011	6.03011	5.46116	5.41373	4.94405	4.57483	6.44146	5.76787	5.9733	6.76795	5.32034	5.86546	5.4465	5.01944	5.27425	7.74702	5.9097	6.18833	6.51978	5.38306	5.22296	6.06218	5.26782	5.05223	5.76991	6.28156	5.28545	6.27959
TMC8	6.65	6.48656	6.42485	6.21906	5.78445	5.51039	6.84172	5.9534	6.68757	6.3013	6.59416	6.16507	6.76729	7.74604	7.57119	7.05154	6.69861	6.8738	8.2408	9.05392	5.90401	6.42102	6.25482	6.27978	7.18122	6.64477	6.32705	6.09568	6.1729	6.61723	7.35681	6.05687	7.27565	7.2077	6.37188	5.97445	6.72797	5.83198	6.51521	6.40042	5.8847	6.1247	6.31182	5.96547	6.19821	6.93161	7.44374	7.21474	5.64321
FOS	9.22644	9.08916	9.62484	11.3967	11.6565	11.695	9.41261	11.8987	7.53694	11.1246	10.9184	10.9761	6.3745	10.9775	11.7581	10.9652	9.60632	10.4933	10.2408	11.4577	6.15656	9.50504	8.21284	7.48121	11.6905	11.8166	10.3435	9.85453	10.0029	11.6639	11.2528	6.45854	11.1006	10.0304	9.22823	11.3312	9.61948	11.4776	8.86356	9.10952	9.311	9.05044	9.79053	10.3791	6.22035	10.3109	10.5299	9.95686	11.3847
EGR1	9.29899	10.0958	7.64764	11.7588	11.9971	11.9937	9.89082	12.1004	7.99181	11.3707	11.0247	10.9687	8.52597	10.7896	12.4182	11.0788	9.22346	10.5335	10.8306	11.5672	8.91668	11.1796	10.2549	8.82509	12.1365	12.27	10.8812	11.9073	11.45	12.8391	12.6564	9.65042	11.8453	10.4136	9.98987	11.8679	10.701	11.2761	10.9315	11.5201	10.9101	11.0691	11.9649	12.3332	9.48542	11.6664	11.1145	11.4109	12.3538
KLF2	8.86859	8.47905	8.49347	8.7047	8.41206	8.14283	8.10923	7.68669	8.43492	7.94278	7.96437	8.17474	7.64367	9.09331	8.92794	9.06807	8.37173	8.74237	8.51116	9.0266	7.02576	7.92467	7.9915	6.99595	9.40101	8.86793	8.09753	8.83618	8.85768	9.56899	9.40512	7.48022	8.55028	7.94297	7.50245	8.432	8.73077	8.49391	8.03065	8.444	7.63734	8.02016	8.18364	8.58659	7.41662	8.93966	9.08629	8.54151	8.73253
Expression matrix of linking genes in ulcerative colitis
geme symbol	GSM2332098	GSM2332099	GSM2332100	GSM2332101	GSM2332102	GSM2332103	GSM2332104	GSM2332105	GSM2332106	GSM2332107	GSM2332108	GSM2332109	GSM2332110	GSM2332111	GSM2332112	GSM2332113	GSM2332114	GSM2332115	GSM2332116	GSM2332117	GSM2332118	GSM2332119	GSM2332120	GSM2332121	GSM2332122	GSM2332123	GSM2332124	GSM2332125	GSM2332126	GSM2332127	GSM2332128	GSM2332129	GSM2332130	GSM2332131	GSM2332132	GSM2332133	GSM2332134	GSM2332135	GSM2332136	GSM2332137	GSM2332138	GSM2332139	GSM2332140	GSM2332141	GSM2332142	GSM2332143	GSM2332144	GSM2332145	GSM2332146
IGHA1	10.4499	9.734	12.0883	11.6018	10.5409	11.2094	10.9813	10.2768	10.0297	10.2725	11.0445	9.4689	11.5423	9.4793	10.0186	10.7959	11.2739	9.0349	11.0612	11.6083	10.1425	12.1377	12.3443	11.3931	11.6872	11.7859	12.0051	11.51	12.1237	11.2403	12.2978	11.5921	11.9462	12.2645	10.4827	12.6855	10.5359	12.4915	11.361	12.4183	12.3364	12.3583	11.0162	11.8988	12.778	11.4489	12.3292	12.6991	11.2604
CXCR4	11.1336	11.5176	11.0132	11.3143	11.2041	10.6165	10.4747	11.7462	11.8601	10.773	11.7358	11.5854	11.4205	11.7412	10.7191	11.3464	11.042	10.9799	11.4496	11.0697	10.6586	12.775	11.9346	11.8016	12.2198	12.1556	12.4131	11.8723	12.0131	11.3085	12.7697	11.5713	12.4327	11.4519	11.1704	12.3909	12.1359	12.6742	11.9123	12.1471	12.2252	12.087	12.2909	12.3747	12.3069	11.9496	12.8801	12.1443	11.6623
MMP7	5.7628	6.1679	6.3613	6.5317	5.9751	6.0492	6.2958	5.1652	6.4892	6.1166	7.5995	5.8502	5.8859	5.6941	5.4681	6.2902	5.6601	7.0858	6.5683	6.4802	6.0252	8.2922	9.4013	8.7038	8.0452	7.9247	7.1863	5.9731	8.6957	7.2853	8.3912	6.0325	9.1782	7.8255	5.6842	10.0626	9.468	9.5356	6.5474	8.248	8.5107	8.0169	7.7619	8.9059	10.6091	7.9989	8.0176	7.7097	7.0351
MMP12	8.4843	9.3272	9.9669	8.9933	8.033	8.8855	8.6172	7.4885	6.4983	8.9223	10.6186	6.6937	9.5431	8.0629	11.2526	9.7616	8.6291	7.1588	10.0086	8.1844	7.5953	11.4432	11.6805	11.084	11.6704	11.6339	11.1919	8.8985	11.2349	10.3154	11.6377	9.9988	11.5994	11.7788	8.3687	11.5534	12.2151	12.0958	10.4411	11.2514	11.2271	10.7153	11.5514	10.0317	12.1494	11.5237	12.2606	11.5428	9.0347
FUT8	7.0465	5.603	6.5076	6.6061	5.6901	5.7339	5.9048	4.7967	5.3893	5.6384	7.6018	5.918	6.0254	7.1776	7.0651	7.194	6.826	6.0949	7.0821	6.6599	6.7489	8.0169	9.2966	8.2635	8.143	8.3633	8.7295	8.0987	8.855	8.556	8.945	8.0604	9.0616	8.8034	7.2964	9.1438	9.0023	9.0553	8.1309	9.3339	7.7496	7.6275	7.2199	7.1994	7.6738	7.7961	7.2913	7.575	7.0075
SLC7A7	8.7083	10.1463	9.3789	9.4912	7.651	8.6518	8.9443	8.7391	8.8962	9.4982	9.3291	8.5746	9.4038	7.6947	8.2128	9.1165	9.4757	9.3542	9.227	8.6722	8.8049	10.0421	9.8762	9.408	10.1381	9.6542	9.2136	9.076	9.6948	9.5365	9.9783	9.0933	9.8127	9.5308	8.7786	10.0928	9.8152	10.4809	8.6489	10.1958	10.225	10.0297	9.9302	9.4763	10.4756	10.1578	10.8788	10.1979	9.1319
IGF2	6.3438	6.4574	6.0807	5.355	6.8779	6.0063	6.3814	6.4393	6.5802	6.9116	6.1379	5.8983	6.6443	6.5724	6.9042	5.5985	5.575	6.4836	5.4744	5.3827	5.314	6.6531	7.8055	7.1701	6.6039	6.8232	6.7801	5.6295	7.0754	6.5608	7.4811	6.5247	8.0569	6.5628	6.824	6.9221	6.1279	7.3515	6.5484	7.6229	7.2258	7.7449	6.0697	7.2216	7.8807	6.8824	7.1787	8.0761	6.3721
SLC7A11	7.4233	6.2025	6.2483	6.8292	6.7888	5.6942	6.1621	7.1767	5.7862	6.8537	7.9632	6.6074	5.275	7.6436	8.8243	6.4067	6.5537	6.6309	6.8805	7.3688	6.6028	7.8738	9.0496	8.7715	7.5951	9.0216	9.1634	7.2385	8.7287	8.4506	8.9688	7.5058	9.07	8.6443	6.6853	9.3712	9.4828	9.5875	8.6233	7.9003	7.5757	7.8392	7.9899	7.6547	8.5212	7.3249	10.0654	8.4598	5.7437
IL1A	4.9417	4.528	4.5274	4.3788	4.3689	4.2832	4.5092	4.8162	4.5376	4.2818	5.6046	5.1267	4.588	4.2835	5.1218	4.5367	4.3821	4.4234	4.8378	4.3901	4.2898	5.1643	7.2116	5.3794	5.1443	5.5747	5.4473	4.3158	5.6549	6.2808	7.6496	4.2227	6.2121	6.7464	4.5182	7.3556	6.2214	6.3629	6.2273	5.1783	4.8124	6.2404	5.5677	4.7541	6.0498	4.6941	9.2552	6.3427	4.4367
CSRP2	8.0007	9.3399	7.5476	7.8566	8.1006	7.3959	7.974	8.2713	8.3964	8.5065	8.7232	7.057	8.4004	9.1564	8.587	8.1818	8.2432	7.915	8.5112	7.5185	8.8799	9.8083	8.9481	8.6931	9.0133	9.7951	10.0946	8.3211	9.4548	8.8544	10.0811	9.2327	9.7423	8.2999	8.486	9.5672	8.6721	10.0111	8.6191	9.8572	9.0387	9.3029	8.849	9.8689	9.8569	8.9514	10.3923	9.3898	9.1932
KLF2	6.465	6.0595	6.1501	6.7087	6.5561	6.5091	6.6432	6.0694	6.4285	5.851	6.4599	6.3576	7.3069	6.3081	7.3058	6.4155	5.999	6.6892	6.2697	6.3545	6.4918	7.6572	7.3805	7.5613	7.7777	7.8095	7.7864	7.292	7.6544	6.7671	8.195	6.6962	7.5103	7.3387	6.1424	7.496	7.6834	8.2755	7.7237	7.1287	7.0921	7.8341	7.4453	8.0753	7.526	8.1	8.5014	7.5022	6.1751
UGT2B17	11.3459	11.681	11.8377	11.6835	11.9549	11.9988	11.4396	11.7969	10.8263	11.1975	10.9069	11.5155	11.2049	10.912	10.1217	10.7663	11.7978	11.4025	11.5573	12.141	11.1605	4.8349	10.1314	10.4866	10.7507	6.4118	11.157	11.1774	10.847	3.0563	10.5177	10.7445	10.4771	10.6714	10.9902	9.1808	4.0305	7.9264	5.4627	10.7971	10.6759	10.9622	11.3401	11.1724	8.4876	2.6816	4.288	10.6908	11.486
CHI3L2	5.029	6.3139	4.9608	5.0098	4.6558	4.6857	4.6236	5.9534	5.1143	4.5815	5.8271	4.7463	5.6652	6.3719	4.1675	5.3807	4.3246	4.4972	5.3446	4.9038	4.6582	7.8732	7.5872	6.4936	7.0113	6.7205	5.8206	5.3801	6.0274	5.9053	8.3068	5.2673	7.0003	6.0093	4.8292	7.9264	6.6481	8.4441	4.7846	6.8028	6.6952	7.7631	7.9768	7.9841	8.602	6.8258	9.8058	9.1	4.7602
OLFM1	6.1336	6.3382	5.4689	5.6901	5.8933	5.1272	5.736	6.3137	6.6994	5.8855	6.5469	5.9034	6.3285	7.0399	6.9335	6.0552	6.3802	5.8146	6.5323	5.3066	7.1035	7.2957	7.7789	6.5249	7.0205	7.4456	6.6931	6.2241	7.0623	7.5973	7.7955	6.3578	7.7212	6.9645	6.2996	7.7733	7.0745	8.0148	6.3951	6.7927	6.862	7.4367	6.7544	6.7526	7.7462	7.4599	8.8198	6.7985	7.1556
PCDH17	5.8998	4.9919	4.5825	5.1401	5.4279	5.4873	4.6561	5.9826	6.4143	5.121	6.7631	6.8949	5.6782	7.3194	7.6241	6.1874	5.7779	5.6017	4.921	5.1816	6.1337	6.7173	8.3363	7.5915	7.3985	7.7477	7.7408	6.1708	6.9774	7.0358	8.4422	5.3917	8.0635	7.2597	6.9898	7.6997	7.6577	8.1865	6.3797	6.7525	7.6935	7.404	7.4764	8.3215	8.9534	7.5691	9.0742	8.8501	5.5316
FAM110C	9.6172	9.6463	10.3361	10.4675	9.833	9.9074	9.519	9.7258	9.2763	9.9379	9.06	10.0265	8.6905	10.1169	9.8848	10.0395	10.0941	10.2039	9.6844	10.1041	9.951	8.5373	8.8155	9.3746	8.6217	8.2095	9.1039	9.9567	9.2516	9.5579	7.7763	9.9137	8.6689	9.4662	9.731	8.4717	9.1122	7.7641	9.2822	8.7951	8.9601	8.6322	9.3552	9.6024	7.9206	8.5618	6.0726	8.6107	9.8779
FADS1	5.9	6.12	6.2331	6.4366	6.8781	6.753	6.9266	6.3186	7.2528	6.3854	6.1061	5.9913	6.6687	5.6291	7.2029	5.9666	6.8714	6.2113	6.7984	6.5401	6.3952	8.2373	7.46	7.8315	7.4088	7.8925	7.6522	6.6889	7.3244	6.3941	7.5794	6.8242	8.0998	7.2129	6.6777	7.7955	7.7572	7.9301	6.159	7.7255	7.4401	8.3997	7.392	7.4109	7.733	8.1283	8.7471	7.8446	6.9504
BTN3A3	8.5008	9.2911	9.7682	9.1166	8.6792	9.3235	8.866	8.7782	8.6687	8.475	8.834	8.3669	8.6861	9.0961	8.396	7.9097	9.0326	8.7867	9.1919	9.0587	9.2757	10.2083	9.9719	9.9727	10.0229	9.5785	10.0415	9.1878	9.543	9.4489	10.1694	9.1902	10.2001	10.2966	9.1627	10.1442	9.6915	10.1726	10.0074	10.4135	10.4625	10.0761	10.1466	10.3033	10.5213	9.6155	10.2869	9.9776	9.047
TBXAS1	7.162	7.8427	7.0648	7.008	6.5151	6.7612	7.3029	6.9963	7.6441	6.8097	6.9327	6.2215	7.1176	6.5186	7.0568	6.8362	6.8645	6.689	7.3077	6.8142	7.2059	8.0883	8.4436	7.8146	8.255	7.984	7.7856	7.393	7.9252	7.4864	7.7339	7.748	8.1746	8.0593	7.2268	8.5633	8.2155	8.6027	7.7021	7.7867	7.939	8.1986	7.5557	7.024	8.3428	8.292	7.8848	7.8904	7.5923
TSPAN18	5.6983	4.433	5.5072	5.5289	5.9292	5.5877	5.9148	6.3019	7.3032	5.9807	6.0404	5.9304	5.802	6.6524	6.0371	5.2523	5.9737	6.0156	5.4179	5.5829	5.0179	7.104	6.894	6.753	6.7162	6.7112	7.8084	6.3952	6.9654	6.4688	7.6096	6.615	7.2654	6.6444	6.8404	7.3084	6.5069	6.7485	6.7639	7.7818	6.7922	7.028	6.4974	7.7703	7.2166	6.7466	7.1841	7.66	5.9993
SLITRK6	7.806	8.1405	7.8206	7.7758	7.826	7.7601	8.1873	7.642	6.7893	8.2807	8.1255	7.6042	5.5126	8.2603	7.1342	7.8045	8.2627	7.7776	7.9057	7.8702	8.4939	7.4731	6.4361	7.3494	7.1846	6.6185	5.7733	7.1279	6.693	7.0505	5.3024	6.5955	7.0518	7.2157	7.4791	6.0609	6.8671	5.1177	8.0871	7.208	7.1016	7.5169	7.3872	6.6234	6.9996	7.2813	3.7787	6.0025	6.8959
P2RY1	6.1005	5.5823	6.6861	7.1676	6.5662	6.3136	5.6332	5.5966	5.5321	6.5949	6.0184	5.5995	5.8454	4.8541	5.3296	6.4457	7.2796	6.8123	6.2828	6.8882	6.2898	4.5102	4.5223	4.901	4.605	4.1187	5.7903	5.3089	5.8426	6.0512	4.929	5.3588	4.4484	6.6801	5.6937	4.1566	5.8001	3.9667	6.4757	5.4053	5.2486	5.3674	5.9572	5.6847	4.4999	4.2887	3.2916	5.3879	6.562
SH3PXD2B	6.6979	5.235	6.5501	6.2611	6.4821	5.808	6.825	6.131	6.7576	6.066	5.4296	4.6164	6.1652	5.2041	5.7919	5.3283	6.3355	5.3683	6.7899	6.4479	4.9962	7.4422	8.0668	7.0377	7.458	6.662	7.606	6.685	7.3504	6.4844	7.4585	7.0748	7.7445	7.0273	6.6845	7.959	8.3737	8.3258	6.8714	7.3455	7.2925	7.1032	7.3022	6.6478	7.6337	8.186	9.1598	8.1275	6.701
AGPAT4	7.1908	5.4552	6.0749	6.025	6.6889	6.1877	6.0889	7.5254	7.3883	7.6159	6.4474	5.8816	6.4147	5.9624	5.7382	5.7989	6.0506	6.4871	6.2746	5.7866	6.25	6.3933	8.2041	7.6811	8.8625	9.2322	8.1538	6.7447	6.7341	7.1282	6.7315	7.2029	7.6823	6.6649	6.4559	7.4514	8.0585	7.6976	6.8685	7.4475	7.9207	7.9663	7.9891	7.3058	7.4503	9.4529	7.8363	8.3267	7.2499
IGHD	9.5128	7.8371	10.9409	10.6125	9.1973	9.8476	9.6731	9.092	8.8042	7.2413	10.6308	7.4448	10.6229	7.8575	8.6903	9.8119	9.8309	7.3099	10.0389	10.4173	9.0341	9.8543	11.3895	10.0352	9.186	10.6417	11.0502	8.9468	11.034	9.8784	11.2278	10.3429	11.3885	11.8784	7.4016	10.2969	9.5083	10.8848	9.9621	12.1484	11.6276	10.6861	9.6853	10.3144	12.2892	9.9071	10.6618	10.7441	9.8578
IGHM	11.1178	9.5918	12.9695	11.4868	11.8562	11.5432	11.1315	11.4842	12.0914	10.1001	11.6823	8.7913	12.363	10.62	10.5236	10.3208	10.7567	9.666	12.2627	12.7353	11.5344	12.4124	13.0021	11.6327	12.7215	12.6463	13.0919	11.9988	12.449	12.5592	13.0765	11.1283	12.3499	11.1835	10.9171	12.6446	11.9768	13.354	11.1372	12.84	12.5423	13.2922	12.695	10.9515	11.9973	12.3983	12.7158	12.1776	11.9399
CXCL6	4.1875	3.3087	3.9019	3.2512	3.1256	3.4527	3.407	3.5002	3.4976	3.6883	5.0172	4.9123	4.4223	4.2524	5.201	4.1281	3.359	3.7366	3.2693	4.259	3.7708	6.1075	8.0996	4.9278	6.1469	5.9892	5.2805	4.9906	6.3693	6.3256	8.6922	4.8086	6.9975	7.4718	3.3924	6.42	6.6919	7.8985	4.6246	7.4559	6.8721	7.8999	7.002	4.5907	8.4561	4.651	9.2026	9.1803	4.0025
IRF4	6.6979	6.9504	7.9155	7.74	5.953	6.8308	6.5748	6.2598	6.4895	6.8441	7.0152	6.3178	7.7024	5.949	6.4958	6.9542	7.2326	6.0167	7.202	7.1452	7.0203	8.2958	8.8382	6.702	7.9714	8.237	7.3447	6.8003	8.2643	6.7441	8.0249	7.2636	8.9661	8.1614	6.525	9.2207	6.7347	8.9733	7.1416	8.6351	8.4845	7.874	8.0024	7.9812	9.2327	8.0737	8.7869	8.9152	6.2423
IGLV4-60	7.4527	6.65	10.8096	9.18	6.1738	7.6416	6.3785	6.3721	6.7576	6.533	8.4332	5.9986	8.7385	6.0527	7.4572	8.7433	8.4109	6.1159	8.8547	8.588	9.0758	9.5332	10.2253	8.0522	8.5058	8.5409	9.5675	7.7857	8.9525	10.0579	9.2266	8.8908	9.1823	8.6351	6.6081	9.4768	8.6094	11.0219	7.5976	11.4881	8.345	10.416	6.9551	7.1835	10.6265	7.5097	9.3171	9.3193	8.3947
SLC16A9	8.9591	8.3094	6.8827	9.2671	8.7597	8.4299	7.1182	7.6735	7.5077	8.958	7.6505	7.4222	7.9091	8.0178	9.1628	9.5202	8.9775	8.9216	8.7326	7.9391	8.6918	6.7192	6.8176	7.0008	5.3203	5.0206	7.3682	7.8439	8.5624	7.7701	6.7307	8.6584	5.7532	6.0011	7.7699	7.119	7.2854	5.6423	8.2012	6.7184	5.8004	6.9316	6.7518	6.2344	5.3327	5.7264	4.8621	7.4882	8.6163
CCL18	5.5949	9.3274	6.5257	9.4085	5.8701	4.6089	6.8513	7.4156	7.6435	5.8082	9.2976	7.0189	6.5384	8.4071	8.276	9.591	9.0666	4.9267	6.9326	7.0076	6.5397	10.5694	9.1084	10.0346	10.269	8.5007	8.945	9.7888	9.585	8.6935	10.5933	9.234	7.1174	10.3826	8.1726	10.9282	11.5527	10.1066	7.505	9.677	8.2137	9.5711	10.5788	9.5943	9.5014	9.4609	11.5202	9.603	7.9745
MME	5.3141	4.7557	5.2002	5.4292	5.4904	4.9977	4.9145	5.5366	5.6102	4.7938	5.5028	5.4695	5.2874	5.9069	6.346	5.3443	4.8899	4.6746	5.0064	5.1684	6.0533	7.0023	7.8675	6.6605	6.1047	6.8165	5.0654	5.878	6.761	5.3857	8.6272	6.0775	7.1028	7.3374	5.1199	6.9048	6.9618	7.3865	5.4121	6.2777	6.4126	6.1478	6.9458	5.3569	7.848	6.2112	9.1455	9.1552	5.2988
VNN1	5.2859	6.3686	6.2404	6.5301	4.3432	5.3224	5.0162	6.0112	6.7685	6.0898	9.5537	5.4851	4.9493	7.2074	7.3009	5.8038	6.2435	4.7432	5.7733	4.9933	7.9062	9.039	11.0747	10.4034	8.6527	9.5322	8.4548	9.6827	8.7904	8.2753	9.1298	8.6666	10.7046	7.9375	7.07	10.2989	10.8967	9.7589	8.9781	10.0366	9.8074	8.4319	8.0896	9.5425	10.2969	9.2618	9.1182	8.8518	7.0905
PKHD1L1	4.8524	5.918	5.5495	6.0296	4.4297	4.5673	4.3682	3.3424	3.9225	3.7104	5.5559	4.1277	5.0861	4.626	4.8132	4.9721	5.312	4.3796	5.4544	5.1942	5.9617	6.5358	5.8146	4.9993	5.133	4.6886	6.1286	5.8197	6.8591	5.3314	7.2028	5.4618	6.2465	6.7783	4.9631	6.8117	4.6225	6.7329	5.249	6.8239	5.7467	6.1934	4.9847	5.4115	7.1496	4.6353	6.0348	6.458	4.6631
CDHR1	8.6251	8.554	7.9321	8.7702	9.5056	8.5587	9.6398	10.0931	10.7522	9.584	7.2114	8.5084	7.6284	8.4774	8.6873	7.591	8.7926	10.2508	7.7751	7.7676	8.5466	7.6888	6.5678	7.1248	8.2402	9.0283	7.5862	9.0812	8.1398	8.2399	5.6822	9.1087	6.9472	8.0646	10.1128	5.3784	6.9845	5.7422	8.3004	6.1958	7.1296	6.3982	7.8485	7.6161	6.5777	8.4183	4.5743	6.2853	8.8422
AHNAK2	5.1284	5.8584	5.0911	5.6917	5.012	4.7315	5.6846	5.4836	7.1493	6.3853	5.2352	4.7546	5.6365	5.9096	6.0682	5.2504	6.1441	5.6655	4.7932	4.9242	5.582	5.9709	7.0297	6.7523	6.3347	6.6278	7.4499	6.2494	6.4888	4.892	6.4342	6.8176	7.0904	6.5797	7.3202	8.1125	6.7723	6.2986	5.8485	6.8001	6.5155	5.3889	5.0039	6.7315	7.5461	7.3947	6.2798	6.8093	5.487
SERPINB7	2.8909	3.2176	3.0455	2.8631	3.0132	3.1776	3.4301	3.0493	2.9342	3.0171	5.7034	3.3264	3.1991	2.7955	2.7002	2.909	3.0621	2.9397	3.3668	3.1191	3.0181	5.8155	8.8326	3.3123	3.1178	6.9597	3.2257	3.0101	7.7886	3.3463	6.3294	3.1599	8.3802	3.3855	3.0411	7.9111	3.5827	6.5399	3.7362	3.6023	6.4879	3.6441	3.1679	4.8908	8.8764	6.9234	3.7722	4.9209	3.2394
COL4A4	6.5869	6.3416	6.9418	6.793	5.9002	6.1425	5.9577	6.4853	6.0915	6.4781	7.2031	6.6449	5.8854	8.4329	7.9865	6.511	6.453	5.3508	6.0384	6.5411	6.4883	8.0966	7.731	6.5575	7.601	8.409	7.2528	6.2674	8.1085	5.7883	8.4019	6.0599	8.2708	7.1687	6.4567	8.5132	7.1771	8.386	6.391	8.3312	7.8164	6.259	7.3284	8.0275	8.2237	6.5089	9.0118	7.4257	5.3925
ASS1	11.2387	11.304	11.8262	10.3349	10.9995	11.8269	11.5017	11.5971	11.6027	11.4321	11.2428	10.4246	11.0068	9.613	10.6046	10.3282	10.8137	11.6329	11.5844	11.2962	11.0258	12.1411	12.2796	12.6994	12.7581	12.3976	11.7853	11.9508	11.5056	12.018	10.8384	11.808	11.8927	12.557	11.3906	11.0094	12.8524	12.1766	12.0641	12.0359	12.2639	12.4907	12.4538	11.7366	11.8798	12.8213	10.0952	11.678	11.5603
CHP2	11.9966	11.8689	11.6583	11.7255	11.9243	12.3989	12.0578	11.9014	11.3886	12.1623	11.3138	11.932	11.7748	11.4728	11.2589	11.7074	11.9813	12.3688	11.766	12.0522	11.8726	9.2556	8.4033	10.3619	9.3192	8.1145	9.6254	11.6137	10.9362	10.7171	8.2326	10.7842	9.0534	11.0663	11.7007	7.6933	9.6962	7.0444	11.1634	9.5719	10.2018	9.8027	10.8415	9.2149	6.8227	8.2494	5.7332	9.0976	10.7755
ALPK2	5.6223	5.6424	5.5645	5.282	5.4774	5.25	5.5425	6.3705	5.956	5.8336	6.052	5.7327	5.2553	6.478	5.1248	5.3935	5.1898	5.6013	5.3868	5.4639	5.5918	6.6661	7.1926	5.7337	6.8444	7.7783	6.446	5.1447	7.1898	5.6358	8.8169	5.2204	7.1967	5.7395	5.3941	6.9729	5.2264	7.468	5.516	6.4876	7.287	6.0306	6.1204	6.7021	7.367	6.6635	8.3486	7.6748	5.5127
EML1	6.4987	6.3439	5.7442	5.9792	6.0626	5.7494	5.7332	5.9958	7.2201	6.4669	6.7094	6.2227	6.4418	7.0966	7.2717	6.1273	6.1148	6.4129	6.0021	6.0438	5.5202	6.7931	7.7104	6.5817	7.2245	7.0128	7.0629	6.792	7.2595	6.622	7.4356	7.1263	7.602	6.104	6.5422	7.937	6.9948	7.5067	6.8083	7.2417	6.9186	6.5482	6.609	6.99	7.8503	7.8141	8.9769	8.2484	6.9248
CST7	7.751	8.7884	8.2276	7.2842	7.166	7.7104	7.2783	7.8619	7.9029	7.3059	8.3722	7.059	8.3573	8.3929	7.6526	8.2346	7.1818	7.3737	7.9267	7.5711	8.4267	9.0403	9.6115	8.6152	9.4306	9.5223	9.2757	8.4582	8.1285	8.2555	9.5685	8.6266	9.7895	8.7755	7.9189	9.2375	8.8301	10.4842	8.6308	9.2076	8.9694	9.7271	9.6528	9.1576	10.0607	8.7864	10.6147	9.6952	8.2235
KLK11	5.1788	5.658	4.7997	4.7363	5.3224	5.3306	5.5249	5.4976	5.0407	5.1412	6.1529	5.3169	6.0345	5.6608	5.81	5.1081	4.7479	4.9626	5.3714	6.4501	5.644	4.7862	7.1089	5.9225	6.3583	6.4354	7.1031	6.2686	6.6758	7.1157	5.6262	7.5393	8.04	5.822	5.619	8.0701	5.9655	6.0067	6.5574	7.8365	5.8818	5.5328	5.692	6.7406	6.6023	7.1316	4.6507	6.2968	7.3346
TMTC1	6.4001	6.3047	6.771	5.5277	7.0419	5.1398	6.2051	6.0176	6.0358	6.3445	6.564	5.8567	5.081	7.1053	7.5255	6.1438	6.5127	5.7406	6.2427	5.5218	5.1679	6.9565	7.393	7.129	7.6312	6.9637	7.954	6.1234	7.476	7.1581	7.8995	6.5944	7.3373	7.6739	6.3086	7.901	7.3588	7.6286	7.424	7.7273	6.5348	7.4774	6.986	7.253	7.9606	7.5716	8.9964	7.6122	6.6402
VLDLR	5.9927	5.6616	5.241	6.2709	6.0324	6.6887	6.2454	6.0607	5.4149	5.465	4.8687	5.4705	5.8448	6.0788	5.8917	6.049	5.8771	5.4861	5.9746	6.3052	6.4347	4.2638	3.841	3.871	3.5167	3.9425	4.3901	5.8762	5.4952	4.7189	3.8572	4.5104	3.8953	4.0998	5.6702	3.8025	4.5884	3.6443	4.1569	3.8715	3.7478	3.9247	3.8866	4.3748	4.2401	3.5526	3.9284	3.7747	4.0952
RGS1	6.6912	7.8621	7.1382	7.6642	7.2178	6.7229	6.5176	6.8314	7.7345	7.142	8.7463	6.1851	6.9989	6.875	7.7363	7.6232	7.1554	7.0451	8.0577	6.9585	7.4336	9.8049	8.3591	8.1087	8.8887	7.8998	8.8884	8.019	9.6393	8.6525	9.9946	7.8078	8.1231	8.0883	7.3424	9.1211	8.5684	10.4551	9.5346	8.3979	8.4378	9.8276	10.5986	9.1433	9.9574	9.1315	9.8332	9.1461	7.0068
FOS	6.2876	5.2587	5.496	7.6455	8.6656	5.9818	6.3318	5.8596	5.3766	5.3221	5.7293	5.2598	6.5811	5.886	6.8361	7.9334	5.6589	5.67	6.3734	5.6044	6.9451	9.6852	7.9573	8.3132	8.037	6.1132	7.3413	7.3984	9.5044	10.1313	10.2453	7.3132	6.6167	8.4714	6.2858	9.1576	7.6072	9.3643	9.3264	8.8521	7.5467	8.0869	9.5142	8.0485	9.2146	8.187	8.1814	8.4929	5.5174
EGR1	9.6125	8.8564	9.9626	10.816	11.5811	10.4799	10.3353	9.9664	10.1337	9.2134	10.5585	10.0273	10.2665	10.1907	12.0585	10.8308	9.5336	9.5591	9.9241	10.7331	8.8481	12.5949	12.031	11.4809	12.2186	10.6713	11.2487	10.3319	12.1795	12.2197	12.5917	10.0235	11.0514	11.8389	10.1292	12.4626	11.3436	12.4245	12.8564	11.8553	11.6396	12.0331	12.5563	12.1565	12.2744	12.1247	12.2737	11.7817	8.4347
TSC22D3	7.8533	8.7687	8.1334	8.1689	8.8722	7.8815	8.7988	8.3131	9.489	8.6614	8.3075	7.6344	8.4633	7.4977	7.7887	8.2287	7.9195	8.3216	8.5048	7.8584	8.3287	9.8691	8.9631	9.2021	9.7418	8.8661	10.2367	10.4459	9.0535	8.2998	10.0579	9.1543	9.4988	8.7311	7.9732	9.3431	9.8576	9.9635	8.5962	9.021	9.0837	9.1189	8.5267	9.545	9.5271	10.2473	9.9983	9.3819	8.9647
PTGS2	4.9483	4.8124	4.5643	5.841	5.2036	4.041	4.8038	4.3978	4.903	4.2603	6.2393	4.9006	5.6037	6.2235	8.2853	6.5812	4.8403	5.5873	5.7909	4.4724	5.6096	7.7981	9.4404	6.2834	6.5387	6.883	7.3259	5.8266	8.3595	8.2796	11.7915	6.4702	8.4769	8.9535	5.4236	10.6107	7.5368	9.7335	8.9415	8.7195	6.2444	8.6493	8.8032	7.5171	9.3259	6.3578	11.4525	9.5354	5.3165
CNKSR3	8.4515	8.4207	8.1936	9.0892	7.7762	8.3051	8.2385	8.5376	7.1556	8.6684	8.7189	8.2519	8.2685	8.1619	7.5424	9.3727	8.6968	9.2224	8.8004	9.0997	8.1794	6.8104	6.7465	7.4416	6.8655	5.4672	7.4066	7.3649	7.9172	8.2185	7.0596	7.7215	6.9171	7.6637	8.5476	7.1092	8.1757	6.6137	8.4781	6.959	6.9473	6.8317	7.2377	7.3016	6.6154	5.9893	7.6097	7.4547	7.9555
GNLY	7.7788	7.5861	8.0392	7.0063	6.1287	7.5416	6.3664	7.2723	8.7099	6.7517	7.5946	6.5639	9.0459	7.5172	7.3216	8.3693	7.5845	6.0177	6.8028	6.3078	6.7623	8.0118	8.3062	8.508	9.0947	9.0002	8.0833	7.9461	7.757	7.4185	9.2195	8.689	7.8439	8.9964	7.9458	7.3758	7.7056	8.4102	7.1064	7.429	8.1306	8.4061	7.7746	8.566	8.8857	8.9717	9.86	8.4268	7.4943
EGR3	4.0698	3.7239	3.9261	4.401	4.2767	3.7061	3.9048	4.7353	4.3814	4.3003	5.8902	5.4013	5.0039	5.6917	5.9276	4.4799	3.8852	4.4709	4.1668	4.211	3.8817	7.621	5.9758	5.2334	6.3123	5.6012	5.8706	3.8019	6.8236	6.0439	8.8212	4.1079	6.5029	5.89	3.725	7.5066	6.3987	7.5964	7.9612	6.2632	5.816	6.3983	7.8338	7.8757	6.5821	5.8981	9.5407	6.4101	4.0643
[truncated: 261 more columns]

## Sheet: Data for Supplementary Figure 4
Data for Supplementary Figure 4. Cell type composition and statistical comparison in ulcerative colitis and periodontitis single-cell transcriptomes.
Cell type counts in the periodontitis single-cell dataset
cell_type	B	Endothelial	Epithelial	Fibroblast	Myeloid	Myofibroblast	Plasma	T/NK
cell_count	717	580	937	867	3061	507	3314	1055
Cell type counts in the ulcerative colitis single-cell dataset
cell_type	B	Endothelial	Epithelial	Fibroblast	Gial	Myeloid	Myofibroblast	Plasma	T/NK
cell_count	12742	9877	20864	16737	3541	5543	4618	49089	42456
Wilcoxon rank-sum test of cell type proportions across healthy, non-inflamed, and inflamed UC samples
Group1	Group2	p_value	cluster	p.adj
Healthy (N=14)	Inflamed UC (N=23)	0.397348658422552	Epithelial	0.397348658422552
Healthy (N=14)	Inflamed UC (N=23)	0.950619204495909	Plasma	0.950619204495909
Healthy (N=14)	Inflamed UC (N=23)	0.0603101423629771	Fibroblast	0.0603101423629771
Healthy (N=14)	Inflamed UC (N=23)	0.273918690910922	T/NK	0.273918690910922
Healthy (N=14)	Inflamed UC (N=23)	0.0334835913833898	Endothelial	0.0334835913833898
Healthy (N=14)	Inflamed UC (N=23)	0.166638580667715	Gial	0.166638580667715
Healthy (N=14)	Inflamed UC (N=23)	0.292434223400842	Myeloid	0.292434223400842
Healthy (N=14)	Inflamed UC (N=23)	0.0793173105848213	Myofibroblast	0.0793173105848213
Healthy (N=14)	Inflamed UC (N=23)	0.331934691785796	B	0.331934691785796
Healthy (N=14)	Non inflamed UC (N=13)	0.693588374490708	Epithelial	0.693588374490708
Healthy (N=14)	Non inflamed UC (N=13)	0.0568730360347944	Plasma	0.0568730360347944
Healthy (N=14)	Non inflamed UC (N=13)	1	Fibroblast	1
Healthy (N=14)	Non inflamed UC (N=13)	0.189081805964516	T/NK	0.189081805964516
Healthy (N=14)	Non inflamed UC (N=13)	0.430708328947102	Endothelial	0.430708328947102
Healthy (N=14)	Non inflamed UC (N=13)	0.29342388327421	Gial	0.29342388327421
Healthy (N=14)	Non inflamed UC (N=13)	0.599360696429036	Myeloid	0.599360696429036
Healthy (N=14)	Non inflamed UC (N=13)	1	Myofibroblast	1
Healthy (N=14)	Non inflamed UC (N=13)	0.792812616632073	B	0.792812616632073
Inflamed UC (N=23)	Non inflamed UC (N=13)	0.223246331466936	Epithelial	0.223246331466936
Inflamed UC (N=23)	Non inflamed UC (N=13)	0.0548824636289041	Plasma	0.0548824636289041
Inflamed UC (N=23)	Non inflamed UC (N=13)	0.0548824636289041	Fibroblast	0.0548824636289041
Inflamed UC (N=23)	Non inflamed UC (N=13)	0.273918690910922	T/NK	0.273918690910922
Inflamed UC (N=23)	Non inflamed UC (N=13)	0.292434223400842	Endothelial	0.292434223400842
Inflamed UC (N=23)	Non inflamed UC (N=13)	0.256220791857258	Gial	0.256220791857258
Inflamed UC (N=23)	Non inflamed UC (N=13)	0.885104476655623	Myeloid	0.885104476655623
Inflamed UC (N=23)	Non inflamed UC (N=13)	0.037073827552019	Myofibroblast	0.037073827552019
Inflamed UC (N=23)	Non inflamed UC (N=13)	0.549406941582633	B	0.549406941582633

## Sheet: Data for Supplementary Figure 5
Data for Supplementary Figure 5. Single-cell expression proportions and transcriptomic activity of key genes in ulcerative colitis.
Single-cell expression proportions and transcriptomic activity of key genes in ulcerative colitis.
Group1	Group2	p_value	cluster	p.adj
Healthy (N=14)	Inflamed UC (N=23)	0.0321663253007983	CXCL5+ Epithelial	0.0321663253007983
Healthy (N=14)	Inflamed UC (N=23)	0.0517464769762536	CXCL5+ T/NK	0.0517464769762536
Healthy (N=14)	Inflamed UC (N=23)	0.0116364741609137	CXCL5+ Myeloid	0.0116364741609137
Healthy (N=14)	Inflamed UC (N=23)	0.0321663253007983	CXCL5+ Fibroblast	0.0321663253007983
Healthy (N=14)	Inflamed UC (N=23)	0.308827897773608	CXCL5+ B	0.308827897773608
Healthy (N=14)	Inflamed UC (N=23)	0.0321663253007983	CXCL5+ Plasma	0.0321663253007983
Healthy (N=14)	Inflamed UC (N=23)	0.500184257070794	CXCL5+ Gial	0.500184257070794
Healthy (N=14)	Inflamed UC (N=23)	0.0818045474671542	CXCL5+ Myofibroblast	0.0818045474671542
Healthy (N=14)	Non inflamed UC (N=13)	0.363302140886898	CXCL5+ Epithelial	0.363302140886898
Healthy (N=14)	Non inflamed UC (N=13)	NA	CXCL5+ T/NK	NA
Healthy (N=14)	Non inflamed UC (N=13)	NA	CXCL5+ Myeloid	NA
Healthy (N=14)	Non inflamed UC (N=13)	0.363302140886898	CXCL5+ Fibroblast	0.363302140886898
Healthy (N=14)	Non inflamed UC (N=13)	NA	CXCL5+ B	NA
Healthy (N=14)	Non inflamed UC (N=13)	NA	CXCL5+ Plasma	NA
Healthy (N=14)	Non inflamed UC (N=13)	NA	CXCL5+ Gial	NA
Healthy (N=14)	Non inflamed UC (N=13)	NA	CXCL5+ Myofibroblast	NA
Inflamed UC (N=23)	Non inflamed UC (N=13)	0.126173269383115	CXCL5+ Epithelial	0.126173269383115
Inflamed UC (N=23)	Non inflamed UC (N=13)	0.0517464769762536	CXCL5+ T/NK	0.0517464769762536
Inflamed UC (N=23)	Non inflamed UC (N=13)	0.0116364741609137	CXCL5+ Myeloid	0.0116364741609137
Inflamed UC (N=23)	Non inflamed UC (N=13)	0.101694852582395	CXCL5+ Fibroblast	0.101694852582395
Inflamed UC (N=23)	Non inflamed UC (N=13)	0.308827897773608	CXCL5+ B	0.308827897773608
Inflamed UC (N=23)	Non inflamed UC (N=13)	0.0321663253007983	CXCL5+ Plasma	0.0321663253007983
Inflamed UC (N=23)	Non inflamed UC (N=13)	0.500184257070794	CXCL5+ Gial	0.500184257070794
Inflamed UC (N=23)	Non inflamed UC (N=13)	0.0818045474671542	CXCL5+ Myofibroblast	0.0818045474671542
Healthy (N=14)	Inflamed UC (N=23)	0.131824972558163	FOSB+ Epithelial	0.131824972558163
Healthy (N=14)	Inflamed UC (N=23)	0.0409867530597433	FOSB+ Plasma	0.0409867530597433
Healthy (N=14)	Inflamed UC (N=23)	0.0409867530597433	FOSB+ Fibroblast	0.0409867530597433
Healthy (N=14)	Inflamed UC (N=23)	0.549406941582633	FOSB+ T/NK	0.549406941582633
Healthy (N=14)	Inflamed UC (N=23)	0.46998253382631	FOSB+ Endothelial	0.46998253382631
Healthy (N=14)	Inflamed UC (N=23)	0.852611301268971	FOSB+ Myeloid	0.852611301268971
Healthy (N=14)	Inflamed UC (N=23)	0.154172648673908	FOSB+ Gial	0.154172648673908
Healthy (N=14)	Inflamed UC (N=23)	0.352921126652541	FOSB+ B	0.352921126652541
Healthy (N=14)	Inflamed UC (N=23)	0.374727953865668	FOSB+ Myofibroblast	0.374727953865668
Healthy (N=14)	Non inflamed UC (N=13)	0.792812616632073	FOSB+ Epithelial	0.792812616632073
Healthy (N=14)	Non inflamed UC (N=13)	0.0488440641742743	FOSB+ Plasma	0.0488440641742743
Healthy (N=14)	Non inflamed UC (N=13)	1	FOSB+ Fibroblast	1
Healthy (N=14)	Non inflamed UC (N=13)	0.10066768749864	FOSB+ T/NK	0.10066768749864
Healthy (N=14)	Non inflamed UC (N=13)	0.393301639350615	FOSB+ Endothelial	0.393301639350615
Healthy (N=14)	Non inflamed UC (N=13)	0.742665902919682	FOSB+ Myeloid	0.742665902919682
Healthy (N=14)	Non inflamed UC (N=13)	0.29342388327421	FOSB+ Gial	0.29342388327421
Healthy (N=14)	Non inflamed UC (N=13)	0.554530406489424	FOSB+ B	0.554530406489424
Healthy (N=14)	Non inflamed UC (N=13)	1	FOSB+ Myofibroblast	1
Inflamed UC (N=23)	Non inflamed UC (N=13)	0.142741478312294	FOSB+ Epithelial	0.142741478312294
Inflamed UC (N=23)	Non inflamed UC (N=13)	1	FOSB+ Plasma	1
Inflamed UC (N=23)	Non inflamed UC (N=13)	0.0409867530597433	FOSB+ Fibroblast	0.0409867530597433
Inflamed UC (N=23)	Non inflamed UC (N=13)	0.131824972558163	FOSB+ T/NK	0.131824972558163
Inflamed UC (N=23)	Non inflamed UC (N=13)	0.983530382409258	FOSB+ Endothelial	0.983530382409258
Inflamed UC (N=23)	Non inflamed UC (N=13)	0.397348658422552	FOSB+ Myeloid	0.397348658422552
Inflamed UC (N=23)	Non inflamed UC (N=13)	0.256172853133861	FOSB+ Gial	0.256172853133861
Inflamed UC (N=23)	Non inflamed UC (N=13)	0.820366374733817	FOSB+ B	0.820366374733817
Inflamed UC (N=23)	Non inflamed UC (N=13)	0.46998253382631	FOSB+ Myofibroblast	0.46998253382631
Healthy (N=14)	Inflamed UC (N=23)	0.397348658422552	PTGR1+ Epithelial	0.397348658422552
Healthy (N=14)	Inflamed UC (N=23)	0.950619204495909	PTGR1+ Plasma	0.950619204495909
Healthy (N=14)	Inflamed UC (N=23)	0.0603101423629771	PTGR1+ Fibroblast	0.0603101423629771
Healthy (N=14)	Inflamed UC (N=23)	0.273918690910922	PTGR1+ T/NK	0.273918690910922
Healthy (N=14)	Inflamed UC (N=23)	0.0334835913833898	PTGR1+ Endothelial	0.0334835913833898
Healthy (N=14)	Inflamed UC (N=23)	0.166638580667715	PTGR1+ Gial	0.166638580667715
Healthy (N=14)	Inflamed UC (N=23)	0.292434223400842	PTGR1+ Myeloid	0.292434223400842
Healthy (N=14)	Inflamed UC (N=23)	0.0793173105848213	PTGR1+ Myofibroblast	0.0793173105848213
Healthy (N=14)	Inflamed UC (N=23)	0.331934691785796	PTGR1+ B	0.331934691785796
Healthy (N=14)	Non inflamed UC (N=13)	0.693588374490708	PTGR1+ Epithelial	0.693588374490708
Healthy (N=14)	Non inflamed UC (N=13)	0.0568730360347944	PTGR1+ Plasma	0.0568730360347944
Healthy (N=14)	Non inflamed UC (N=13)	1	PTGR1+ Fibroblast	1
Healthy (N=14)	Non inflamed UC (N=13)	0.189081805964516	PTGR1+ T/NK	0.189081805964516
Healthy (N=14)	Non inflamed UC (N=13)	0.430708328947102	PTGR1+ Endothelial	0.430708328947102
Healthy (N=14)	Non inflamed UC (N=13)	0.29342388327421	PTGR1+ Gial	0.29342388327421
Healthy (N=14)	Non inflamed UC (N=13)	0.599360696429036	PTGR1+ Myeloid	0.599360696429036
Healthy (N=14)	Non inflamed UC (N=13)	1	PTGR1+ Myofibroblast	1
Healthy (N=14)	Non inflamed UC (N=13)	0.792812616632073	PTGR1+ B	0.792812616632073
Inflamed UC (N=23)	Non inflamed UC (N=13)	0.223246331466936	PTGR1+ Epithelial	0.223246331466936
Inflamed UC (N=23)	Non inflamed UC (N=13)	0.0548824636289041	PTGR1+ Plasma	0.0548824636289041
Inflamed UC (N=23)	Non inflamed UC (N=13)	0.0548824636289041	PTGR1+ Fibroblast	0.0548824636289041
Inflamed UC (N=23)	Non inflamed UC (N=13)	0.273918690910922	PTGR1+ T/NK	0.273918690910922
Inflamed UC (N=23)	Non inflamed UC (N=13)	0.292434223400842	PTGR1+ Endothelial	0.292434223400842
Inflamed UC (N=23)	Non inflamed UC (N=13)	0.256220791857258	PTGR1+ Gial	0.256220791857258
Inflamed UC (N=23)	Non inflamed UC (N=13)	0.885104476655623	PTGR1+ Myeloid	0.885104476655623
Inflamed UC (N=23)	Non inflamed UC (N=13)	0.037073827552019	PTGR1+ Myofibroblast	0.037073827552019
Inflamed UC (N=23)	Non inflamed UC (N=13)	0.549406941582633	PTGR1+ B	0.549406941582633

[truncated: 5 more sheets: Data for Supplementary Figure 6, Data for Supplementary Figure 7, Data for Supplementary Figure 8, Data for Supplementary Figure 9, Data for Supplementary Figure10]
